# Supplementary material for: Comparative Genomics of Streptococcus thermophilus Support Important Traits Concerning the Evolution, Biology and Technological Properties of the Species
Source: Front Microbiol. 2019 Dec 20;10:2916. doi: 10.3389/fmicb.2019.02916 (PMC6951406; doi:10.3389/fmicb.2019.02916)
Supplement: Supplementary file 2 [file Table_2.xlsx]

## Sheet: TABLE S2
Supplementary Table S2. Unique genes identified in the 23 S. thermophilus strains
Strain (Number of unique genes)	locus_tag	product
KLDS SM (1)	A9497_RS10550	hypothetical protein
MN-ZLW-002 (1)	Y1U_RS04305	glycosyltransferase family 92 protein
DGCC 7710 (3)	CW339_RS06830	hypothetical protein
	CW339_RS06825	hypothetical protein
	CW339_RS03100	hypothetical protein
LMD-9 (7)	STER_RS05265	polysaccharide polymerase
	STER_RS09860	restriction endonuclease subunit S
	STER_RS05280	glycosyltransferase family 1 protein
	STER_RS05270	glycosyl transferase family 1
	STER_RS05260	cell wall biosynthesis glycosyltransferase
	STER_RS05275	cell wall biosynthesis glycosyltransferase
	STER_RS05285	multidrug MFS transporter
ST3 (12)	BGL51_RS03670	ATP-binding protein
	BGL51_RS03665	hypothetical protein
	BGL51_RS02905	glutathione S-transferase
	BGL51_RS02900	glutathione-dependent reductase
	BGL51_RS02890	amino acid ABC transporter substrate-binding protein
	BGL51_RS03660	hypothetical protein
	BGL51_RS04370	HXXEE domain-containing protein
	BGL51_RS02895	N-acetyltransferase
	BGL51_RS09265	CHAP domain-containing protein
	BGL51_RS09270	DNA-binding protein
	BGL51_RS06725	hypothetical protein
	BGL51_RS04340	hypothetical protein
SMQ-301 (13)	SMQ301_RS03660	ATP-binding protein
	SMQ301_RS03675	ATP-binding protein
	SMQ301_RS05280	hypothetical protein
	SMQ301_RS03680	restriction endonuclease subunit S
	SMQ301_RS05285	hypothetical protein
	SMQ301_RS03655	hypothetical protein
	SMQ301_RS05290	hypothetical protein
	SMQ301_RS05300	sugar transferase
	SMQ301_RS09995	hypothetical protein
	SMQ301_RS10850	hypothetical protein
	SMQ301_RS10430	hypothetical protein
	SMQ301_RS03665	hypothetical protein
	SMQ301_RS01095	peptide ABC transporter permease
ACA-DC 2 (14)	STACADC2_RS05025	hypothetical protein
	STACADC2_RS03520	hypothetical protein
	STACADC2_RS06850	methylated-DNA--[protein]-cysteine S-methyltransferase
	STACADC2_RS04100	restriction endonuclease subunit S
	STACADC2_RS05010	hypothetical protein
	STACADC2_RS05015	hypothetical protein
	STACADC2_RS06740	hypothetical protein
	STACADC2_RS05045	sugar transferase
	STACADC2_RS00970	peptide ABC transporter ATP-binding protein
	STACADC2_RS05005	hypothetical protein
	STACADC2_RS04635	hypothetical protein
	STACADC2_RS05020	hypothetical protein
	STACADC2_RS02990	oxidoreductase
	STACADC2_RS04860	hypothetical protein
EPS (15)	CR922_RS00645	DEAD/DEAH box helicase
	CR922_RS00635	restriction endonuclease subunit S
	CR922_RS00630	type I restriction-modification system subunit M
	CR922_RS00650	ATP-dependent DNA helicase
	CR922_RS00640	anticodon nuclease
	CR922_RS00595	site-specific integrase
	CR922_RS00610	hypothetical protein
	CR922_RS05485	XRE family transcriptional regulator
	CR922_RS00600	XRE family transcriptional regulator
	CR922_RS00620	transposase
	CR922_RS00625	transposase
	CR922_RS04445	hypothetical protein
	CR922_RS00615	hypothetical protein
	CR922_RS00605	DNA-binding protein
	CR922_RS04785	hypothetical protein
GABA (17)	CR921_RS02755	hypothetical protein
	CR921_RS02745	type II restriction endonuclease
	CR921_RS07850	restriction endonuclease
	CR921_RS07855	SIR2 family protein
	CR921_RS07865	N-6 DNA methylase
	CR921_RS04420	type III restriction endonuclease subunit M
	CR921_RS07200	hypothetical protein
	CR921_RS07195	transcriptional regulator
	CR921_RS02800	ltrA group II intron reverse transcriptase/maturase
	CR921_RS07860	restriction endonuclease
	CR921_RS03665	restriction endonuclease subunit S
	CR921_RS02115	hypothetical protein
	CR921_RS07190	glycosyl transferase
	CR921_RS02765	hypothetical protein
	CR921_RS02110	cytoplasmic protein
	CR921_RS02120	hypothetical protein
	CR921_RS04740	hypothetical protein
LMG 18311 (20)	STU_RS14565	exopolysaccharide biosynthesis protein
	STU_RS14560	exopolysaccharide biosynthesis protein
	STU_RS14550	glycosyltransferase family 1 protein
	STU_RS14570	alpha-1,2-fucosyltransferase
	STU_RS14605	polysaccharide pyruvyl transferase family protein
	STU_RS14545	exopolysaccharide biosynthesis protein, glycosyl transferase
	STU_RS14575	exopolysaccharide biosynthesis protein
	STU_RS14590	exopolysaccharide biosynthesis protein, glycosyltransferase
	STU_RS14555	hypothetical protein
	STU_RS18955	acyltransferase
	STU_RS14585	hypothetical protein
	STU_RS14615	multidrug MFS transporter
	STU_RS14610	serine acetyltransferase
	STU_RS14595	hypothetical protein
	STU_RS11805	hypothetical protein
	STU_RS19675	hypothetical protein
	STU_RS18960	hypothetical protein
	STU_RS18965	glycosyltransferase family 2 protein
	STU_RS13670	transposase
	STU_RS19480	hypothetical protein
B59671 (22)	CG712_RS00975	LysM peptidoglycan-binding domain-containing protein
	CG712_RS08285	CHAP domain-containing protein
	CG712_RS01340	cmoA carboxy-S-adenosyl-L-methionine synthase CmoA
	CG712_RS01755	hypothetical protein
	CG712_RS01335	MFS transporter
	CG712_RS01720	hypothetical protein
	CG712_RS01760	glycosyltransferase family 2 protein
	CG712_RS01730	hypothetical protein
	CG712_RS01770	capsule biosynthesis protein CapG
	CG712_RS01765	glycosyl transferase family 2
	CG712_RS09515	XRE family transcriptional regulator
	CG712_RS09500	hypothetical protein
	CG712_RS09495	hypothetical protein
	CG712_RS09465	hypothetical protein
	CG712_RS01725	hypothetical protein
	CG712_RS06320	hypothetical protein
	CG712_RS05005	NADPH:quinone reductase
	CG712_RS00160	hypothetical protein
	CG712_RS01690	hypothetical protein
	CG712_RS09525	ComC/BlpC family peptide pheromone/bacteriocin
	CG712_RS09335	hypothetical protein
	CG712_RS09510	hypothetical protein
KLDS 3.1003 (41)	BEN15_RS10575	hypothetical protein
	BEN15_RS02770	hypothetical protein
	BEN15_RS02785	ABC transporter permease
	BEN15_RS06655	recombinase family protein
	BEN15_RS02765	hypothetical protein
	BEN15_RS00420	hypothetical protein
	BEN15_RS00460	hypothetical protein
	BEN15_RS07915	amino acid permease
	BEN15_RS07940	restriction endonuclease subunit S
	BEN15_RS00950	MFS transporter
	BEN15_RS02760	hypothetical protein
	BEN15_RS07920	histidine decarboxylase, pyruvoyl type
	BEN15_RS01005	FRG domain-containing protein
	BEN15_RS08225	sugar ABC transporter permease
	BEN15_RS08545	IS4/IS5 family transposase
	BEN15_RS06515	ABC transporter permease
	BEN15_RS01015	hypothetical protein
	BEN15_RS02780	ABC transporter ATP-binding protein
	BEN15_RS06510	peptide ABC transporter ATP-binding protein
	BEN15_RS08290	cell filamentation protein Fic
	BEN15_RS02750	TetR/AcrR family transcriptional regulator
	BEN15_RS07855	XRE family transcriptional regulator
	BEN15_RS02755	hypothetical protein
	BEN15_RS02800	hypothetical protein
	BEN15_RS02775	HXXEE domain-containing protein
	BEN15_RS07910	hypothetical protein
	BEN15_RS05190	XRE family transcriptional regulator
	BEN15_RS02790	hypothetical protein
	BEN15_RS01010	hypothetical protein
	BEN15_RS06585	bacteriocin
	BEN15_RS09925	hypothetical protein
	BEN15_RS02795	XRE family transcriptional regulator
	BEN15_RS06595	hypothetical protein
	BEN15_RS05195	XRE family transcriptional regulator
	BEN15_RS07875	hypothetical protein
	BEN15_RS06610	ComC/BlpC family peptide pheromone/bacteriocin
	BEN15_RS06590	bacteriocin BlpN
	BEN15_RS05170	hypothetical protein
	BEN15_RS06615	hypothetical protein
	BEN15_RS01325	hypothetical protein
	BEN15_RS06500	YydF family exported signaling peptide
JIM 8232 (67)	STH8232_RS00690	KR domain-containing protein
	STH8232_RS00810	hypothetical protein
	STH8232_RS04765	DUF927 domain-containing protein
	STH8232_RS00680	beta-ketoacyl synthase
	STH8232_RS03020	ATP-dependent endonuclease
	STH8232_RS03025	ATP-dependent helicase
	STH8232_RS00540	alkyl hydroperoxide reductase subunit F
	STH8232_RS09385	hypothetical protein
	STH8232_RS03060	hypothetical protein
	STH8232_RS00760	MFS transporter
	STH8232_RS04775	site-specific integrase
	STH8232_RS04470	MFS transporter
	STH8232_RS00685	aminotransferase class V-fold PLP-dependent enzyme
	STH8232_RS00485	replication initiation protein
	STH8232_RS03065	MFS transporter
	STH8232_RS05550	polysaccharide polymerase
	STH8232_RS00470	site-specific integrase
	STH8232_RS09390	hypothetical protein
	STH8232_RS03055	pyridoxal-dependent decarboxylase
	STH8232_RS07735	radical SAM/SPASM domain-containing protein
	STH8232_RS00745	cell division protein FtsK
	STH8232_RS07730	radical SAM protein
	STH8232_RS04760	hypothetical protein
	STH8232_RS09415	toll/interleukin-1 receptor domain-containing protein
	STH8232_RS00765	NAD(P)-dependent alcohol dehydrogenase
	STH8232_RS00700	ABC transporter ATP-binding protein
	STH8232_RS07725	helix-turn-helix domain-containing protein
	STH8232_RS00705	ABC transporter permease
	STH8232_RS00795	XRE family transcriptional regulator
	STH8232_RS00805	hypothetical protein
	STH8232_RS02595	hypothetical protein
	STH8232_RS00695	hypothetical protein
	STH8232_RS10600	hypothetical protein
	STH8232_RS00755	hypothetical protein
	STH8232_RS04745	zinc ribbon domain-containing protein
	STH8232_RS00775	HAD family hydrolase
	STH8232_RS00785	histidine phosphatase family protein
	STH8232_RS00500	glutamine amidotransferase
	STH8232_RS00710	TetR/AcrR family transcriptional regulator
	STH8232_RS00740	hypothetical protein
	STH8232_RS10075	restriction endonuclease subunit S
	STH8232_RS00735	plasmid replication protein
	STH8232_RS04735	recombinase
	STH8232_RS00720	flavodoxin family protein
	STH8232_RS00545	peroxiredoxin
	STH8232_RS03050	flavoprotein
	STH8232_RS05520	transposase
	STH8232_RS00790	hypothetical protein
	STH8232_RS00505	DUF1697 domain-containing protein
	STH8232_RS04755	DUF1643 domain-containing protein
	STH8232_RS00490	hypothetical protein
	STH8232_RS00495	XRE family transcriptional regulator
	STH8232_RS00770	Rrf2 family transcriptional regulator
	STH8232_RS00480	hypothetical protein
	STH8232_RS00780	carboxymuconolactone decarboxylase family protein
	STH8232_RS05490	acyltransferase
	STH8232_RS00750	hypothetical protein
	STH8232_RS04730	hypothetical protein
	STH8232_RS04740	hypothetical protein
	STH8232_RS09410	hypothetical protein
	STH8232_RS05365	hypothetical protein
	STH8232_RS00675	peptidase S51
	STH8232_RS02950	hypothetical protein
	STH8232_RS00660	DNA-binding protein
	STH8232_RS09400	hypothetical protein
	STH8232_RS00475	DUF3173 domain-containing protein
	STH8232_RS04770	DUF3173 domain-containing protein
NCTC12958 (204)	DQL34_RS04100	phage tail protein
	DQL34_RS05315	LPXTG cell wall anchor domain-containing protein
	DQL34_RS04110	hypothetical protein
	DQL34_RS09750	DUF3991 domain-containing protein
	DQL34_RS05340	type IV secretory system conjugative DNA transfer family protein
	DQL34_RS07660	HsdR family type I site-specific deoxyribonuclease
	DQL34_RS01070	virulence associated protein
	DQL34_RS02700	CHAP domain-containing protein
	DQL34_RS07670	type I restriction-modification system subunit M
	DQL34_RS05270	hypothetical protein
	DQL34_RS02695	DUF87 domain-containing protein
	DQL34_RS04555	hypothetical protein
	DQL34_RS05350	hypothetical protein
	DQL34_RS03290	ATP-binding cassette domain-containing protein
	DQL34_RS04115	hypothetical protein
	DQL34_RS05370	hypothetical protein
	DQL34_RS05295	AAA family ATPase
	DQL34_RS09765	type IV secretory system conjugative DNA transfer family protein
	DQL34_RS05290	type IA DNA topoisomerase
	DQL34_RS09755	DNA topoisomerase III
	DQL34_RS09735	relaxase
	DQL34_RS01020	ATP-binding cassette domain-containing protein
	DQL34_RS01170	recombinase
	DQL34_RS01165	recombinase
	DQL34_RS04105	phage tail protein
	DQL34_RS04040	phage portal protein
	DQL34_RS05200	replication protein RepR
	DQL34_RS01175	recombinase
	DQL34_RS03275	sensor histidine kinase
	DQL34_RS09715	ISLre2 family transposase
	DQL34_RS05380	CHAP domain-containing protein
	DQL34_RS05410	ISLre2 family transposase
	DQL34_RS01025	hypothetical protein
	DQL34_RS07665	restriction endonuclease subunit S
	DQL34_RS03075	PTS beta-glucoside transporter subunit IIBCA
	DQL34_RS04035	PBSX family phage terminase large subunit
	DQL34_RS10465	site-specific integrase
	DQL34_RS03890	site-specific integrase
	DQL34_RS05325	beta-hexosaminidase
	DQL34_RS10505	IS3 family transposase
	DQL34_RS09210	isocitrate/isopropylmalate dehydrogenase family protein
	DQL34_RS05305	hypothetical protein
	DQL34_RS04060	major capsid protein E
	DQL34_RS09185	ArsR family transcriptional regulator
	DQL34_RS05235	hypothetical protein
	DQL34_RS03960	DUF1351 domain-containing protein
	DQL34_RS00560	LD-carboxypeptidase
	DQL34_RS09780	hypothetical protein
	DQL34_RS09220	4-hydroxy-2-oxovalerate aldolase
	DQL34_RS09190	EamA family transporter
	DQL34_RS03295	ATP-binding cassette domain-containing protein
	DQL34_RS05230	hypothetical protein
	DQL34_RS03915	DUF3102 domain-containing protein
	DQL34_RS01075	hypothetical protein
	DQL34_RS02660	replication initiator protein A
	DQL34_RS02720	LPXTG cell wall anchor domain-containing protein
	DQL34_RS04045	hypothetical protein
	DQL34_RS02785	cell filamentation protein Fic
	DQL34_RS00725	ABC transporter ATP-binding protein
	DQL34_RS03940	DnaD domain protein
	DQL34_RS04135	peptidoglycan hydrolase
	DQL34_RS05240	hypothetical protein
	DQL34_RS09200	hypothetical protein
	DQL34_RS05390	cobyric acid synthase CobQ
	DQL34_RS01065	DUF1837 domain-containing protein
	DQL34_RS02775	ParA family protein
	DQL34_RS09725	peptide transporter
	DQL34_RS05260	DNA-entry nuclease
	DQL34_RS10785	SDR family NAD(P)-dependent oxidoreductase
	DQL34_RS03945	DNA replication protein
	DQL34_RS05310	LPXTG cell wall anchor domain-containing protein
	DQL34_RS09195	DUF4931 domain-containing protein
	DQL34_RS09215	alpha/beta hydrolase
	DQL34_RS00370	DUF3800 domain-containing protein
	DQL34_RS03300	transporter
	DQL34_RS03305	ABC transporter permease
	DQL34_RS09815	hypothetical protein
	DQL34_RS03280	DNA-binding response regulator
	DQL34_RS04020	DUF1340 domain-containing protein
	DQL34_RS05190	DUF2786 domain-containing protein
	DQL34_RS09790	hypothetical protein
	DQL34_RS09205	DlpA protein
	DQL34_RS03955	single-stranded DNA-binding protein
	DQL34_RS00730	ABC-2 transporter permease
	DQL34_RS05365	hypothetical protein
	DQL34_RS04050	DUF4355 domain-containing protein
	DQL34_RS03245	transcriptional regulator
	DQL34_RS02005	cysteine hydrolase
	DQL34_RS02770	recombinase family protein
	DQL34_RS05385	hypothetical protein
	DQL34_RS08735	DUF1211 domain-containing protein
	DQL34_RS03205	CPBP family intramembrane metalloprotease
	DQL34_RS03985	DUF1642 domain-containing protein
	DQL34_RS00700	XRE family transcriptional regulator
	DQL34_RS07715	hypothetical protein
	DQL34_RS02765	hypothetical protein
	DQL34_RS04145	elongation factor G
	DQL34_RS03920	hypothetical protein
	DQL34_RS02725	hypothetical protein
	DQL34_RS00720	hypothetical protein
	DQL34_RS04085	phage major tail protein, TP901-1 family
	DQL34_RS03990	DUF1642 domain-containing protein
	DQL34_RS10495	lspA signal peptidase II
	DQL34_RS05180	modification methylase Sau96I
	DQL34_RS04030	terminase small subunit
	DQL34_RS05345	hypothetical protein
	DQL34_RS00715	stage II sporulation protein M
	DQL34_RS05215	thioredoxin
	DQL34_RS08875	hypothetical protein
	DQL34_RS03970	RusA family crossover junction endodeoxyribonuclease
	DQL34_RS02015	hypothetical protein
	DQL34_RS05265	hypothetical protein
	DQL34_RS00695	hypothetical protein
	DQL34_RS05320	single-stranded DNA-binding protein
	DQL34_RS04005	hypothetical protein
	DQL34_RS03895	immunity protein
	DQL34_RS03995	helix-turn-helix domain-containing protein
	DQL34_RS04160	hypothetical protein
	DQL34_RS04120	DUF1366 domain-containing protein
	DQL34_RS02685	lactose transporter
	DQL34_RS04025	autolysin
	DQL34_RS09810	lactose transporter
	DQL34_RS05210	hypothetical protein
	DQL34_RS05330	hypothetical protein
	DQL34_RS07705	type II toxin-antitoxin system death-on-curing family toxin
	DQL34_RS04080	DUF3168 domain-containing protein
	DQL34_RS03195	hypothetical protein
	DQL34_RS05400	replication initiator protein A
	DQL34_RS02755	plasmid mobilization relaxosome protein MobC
	DQL34_RS07495	hypothetical protein
	DQL34_RS04055	hypothetical protein
	DQL34_RS04090	hypothetical protein
	DQL34_RS05225	hypothetical protein
	DQL34_RS03905	XRE family transcriptional regulator
	DQL34_RS08865	ribonuclease
	DQL34_RS05255	hypothetical protein
	DQL34_RS05405	hypothetical protein
	DQL34_RS05300	hypothetical protein
	DQL34_RS08870	hypothetical protein
	DQL34_RS04065	hypothetical protein
	DQL34_RS04075	histone H1
	DQL34_RS02665	hypothetical protein
	DQL34_RS02735	hypothetical protein
	DQL34_RS10500	transcriptional regulator
	DQL34_RS05250	hypothetical protein
	DQL34_RS02670	hypothetical protein
	DQL34_RS04140	hypothetical protein
	DQL34_RS04125	hypothetical protein
	DQL34_RS04095	hypothetical protein
	DQL34_RS05185	hypothetical protein
	DQL34_RS04070	hypothetical protein
	DQL34_RS03515	hypothetical protein
	DQL34_RS04000	DUF1372 family protein
	DQL34_RS03930	hypothetical protein
	DQL34_RS05360	hypothetical protein
	DQL34_RS05355	hypothetical protein
	DQL34_RS04540	hypothetical protein
	DQL34_RS00710	branched-chain amino acid aminotransferase
	DQL34_RS01330	hypothetical protein
	DQL34_RS05395	hypothetical protein
	DQL34_RS03925	excisionase
	DQL34_RS05245	hypothetical protein
	DQL34_RS03935	hypothetical protein
	DQL34_RS02710	hypothetical protein
	DQL34_RS07695	hypothetical protein
	DQL34_RS09745	transcriptional regulator
	DQL34_RS09785	hypothetical protein
	DQL34_RS05375	hypothetical protein
	DQL34_RS05275	hypothetical protein
	DQL34_RS05335	hypothetical protein
	DQL34_RS04150	hypothetical protein
	DQL34_RS04010	hypothetical protein
	DQL34_RS04130	phage holin
	DQL34_RS02780	hypothetical protein
	DQL34_RS03975	hypothetical protein
	DQL34_RS05220	hypothetical protein
	DQL34_RS10480	helix-turn-helix domain-containing protein
	DQL34_RS02675	hypothetical protein
	DQL34_RS03910	XRE family transcriptional regulator
	DQL34_RS08720	hypothetical protein
	DQL34_RS10790	DUF4649 family protein
	DQL34_RS10025	hypothetical protein
	DQL34_RS09805	hypothetical protein
	DQL34_RS09720	hypothetical protein
	DQL34_RS05205	hypothetical protein
	DQL34_RS10470	hypothetical protein
	DQL34_RS10235	hypothetical protein
	DQL34_RS02655	hypothetical protein
	DQL34_RS05175	hypothetical protein
	DQL34_RS05195	hypothetical protein
	DQL34_RS05285	hypothetical protein
	DQL34_RS08725	hypothetical protein
	DQL34_RS03980	hypothetical protein
	DQL34_RS03950	hypothetical protein
	DQL34_RS08885	hypothetical protein
	DQL34_RS04155	hypothetical protein
	DQL34_RS03285	type A2 lantipeptide
	DQL34_RS00315	transcriptional regulator
	DQL34_RS04530	DUF2974 domain-containing protein
	DQL34_RS01160	hypothetical protein
	DQL34_RS09620	bacteriocin
	DQL34_RS06245	glycosyltransferase
	DQL34_RS07500	hypothetical protein
	DQL34_RS04015	hypothetical protein
