# Supplementary material for: Comparative Genomics of Streptococcus thermophilus Support Important Traits Concerning the Evolution, Biology and Technological Properties of the Species
Source: Front Microbiol. 2019 Dec 20;10:2916. doi: 10.3389/fmicb.2019.02916 (PMC6951406; doi:10.3389/fmicb.2019.02916)
Supplement: Supplementary file 3 [file Table_3.XLSX]

## Sheet: TABLE S3
Supplementary Table S3. Genes involved in lactose and galactose metabolism identified in the 23 S. thermophilus strains. Genes highlighted in red correspond to putative pseudogenes
product	gene	ACA-DC 2	APC151	ASCC 1275	B59671	CNRZ1066	CS8	DGCC 7710	EPS	GABA	JIM 8232	KLDS 3.1003	KLDS SM	LMD-9	LMG 18311	MN-BM-A01	MN-BM-A02	MN-ZLW-002	NCTC12958	ND03	ND07	S9	SMQ-301	ST3
beta-galactosidase	lacZ	STACADC2_RS06290	B1761_RS02525	T303_RS07735	CG712_RS03095	STR_RS06575	BAY21_RS07785	CW339_RS06745	CR922_RS02815	CR921_RS06805	STH8232_RS06990	BEN15_RS09985	A9497_RS02955	STER_RS06725	STU_RS15920	AMD33_RS05650	MNA02_RS06640	Y1U_RS06660	DQL34_RS07750	STND_RS06620	BBD27_RS07385	AVT04_RS07950	SMQ301_RS06710	BGL51_RS06915
lactose permease	lacS	STACADC2_RS06295	B1761_RS02530	T303_RS07740	CG712_RS03100	STR_RS06580	BAY21_RS07780	CW339_RS06750	CR922_RS02810	CR921_RS06810	STH8232_RS06995	BEN15_RS00005	A9497_RS02960	STER_RS06730	STU_RS15925	AMD33_RS05655	MNA02_RS06645	Y1U_RS06665	DQL34_RS07755	STND_RS06625	BBD27_RS07380	AVT04_RS07945	SMQ301_RS06715	BGL51_RS06920
galactose 1-epimerase	galM	STACADC2_RS06300	B1761_RS02535	T303_RS07745	CG712_RS03105	STR_RS06585	BAY21_RS07775	CW339_RS06755	CR922_RS02805	CR921_RS06815	STH8232_RS07000	BEN15_RS00010	A9497_RS02965	STER_RS06735	STU_RS15930	AMD33_RS05660	MNA02_RS06650	Y1U_RS06670	DQL34_RS07760	STND_RS06630	BBD27_RS07375	AVT04_RS07940	SMQ301_RS06720	BGL51_RS06925
UDP-glucose 4-epimerase	galE	STACADC2_RS06305	B1761_RS02540	T303_RS07750	CG712_RS03110	STR_RS06590	BAY21_RS07770	CW339_RS06760	CR922_RS02800	CR921_RS06820	STH8232_RS07005	BEN15_RS00015	A9497_RS02970	STER_RS06740	STU_RS15935	AMD33_RS05665	MNA02_RS06655	Y1U_RS06675	DQL34_RS07765	STND_RS06635	BBD27_RS07370	AVT04_RS07935	SMQ301_RS06725	BGL51_RS06930
UDP-glucose--hexose-1-phosphate uridylyltransferase	galT	STACADC2_RS06310	B1761_RS02545	T303_RS07755	CG712_RS03115	STR_RS06595	BAY21_RS07765	CW339_RS06765	CR922_RS02795	CR921_RS06825	STH8232_RS07010	BEN15_RS00020	A9497_RS02975	STER_RS06745	STU_RS15940	AMD33_RS05670	MNA02_RS06660	Y1U_RS06680	DQL34_RS07770	STND_RS06640	BBD27_RS07365	AVT04_RS07930	SMQ301_RS06730	BGL51_RS06935
galactokinase	galK	STACADC2_RS06315	B1761_RS02550	T303_RS07760	CG712_RS03120	STR_RS06600	BAY21_RS07760	CW339_RS06770	CR922_RS02790	CR921_RS06830	STH8232_RS07015	BEN15_RS00025	A9497_RS02980	STER_RS06750	STU_RS15945	AMD33_RS05675	MNA02_RS06665	Y1U_RS06685	DQL34_RS07775	STND_RS06645	BBD27_RS07360	AVT04_RS07925	SMQ301_RS06735	BGL51_RS06940
transcriptional regulator	galR	STACADC2_RS06320	B1761_RS02555	T303_RS07765	CG712_RS03125	STR_RS06605	BAY21_RS07755	CW339_RS06775	CR922_RS02785	CR921_RS06835	STH8232_RS07020	BEN15_RS00030	A9497_RS02985	STER_RS06755	STU_RS15950	AMD33_RS05680	MNA02_RS06670	Y1U_RS06690	DQL34_RS07780	STND_RS06650	BBD27_RS07355	AVT04_RS07920	SMQ301_RS06740	BGL51_RS06945
UDP-glucose 4-epimerase	galE	STACADC2_RS05320	B1761_RS01335	T303_RS06595	CG712_RS02060	STR_RS05510	BAY21_RS08850	CW339_RS05590	CR922_RS03905	CR921_RS05570	STH8232_RS05855	BEN15_RS08835	A9497_RS01825	STER_RS05565	STU_RS14900	AMD33_RS02935	MNA02_RS05500	Y1U_RS03970	DQL34_RS06535	STND_RS05450	BBD27_RS08525	AVT04_RS09005	SMQ301_RS05560	BGL51_RS05785
UDP-glucose 4-epimerase	galE	-	-	-	-	-	-	CW339_RS06575	-	-	-	-	-	-	-	-	-	-	-	-	-	-	-	-
UDP-glucose 4-epimerase	galE	-	-	-	-	-	-	-	-	CR921_RS06640	-	-	-	-	-	-	-	-	DQL34_RS07605	-	-	-	SMQ301_RS06565	-
