# Supplementary material for: Comparative Genomics of Streptococcus thermophilus Support Important Traits Concerning the Evolution, Biology and Technological Properties of the Species
Source: Front Microbiol. 2019 Dec 20;10:2916. doi: 10.3389/fmicb.2019.02916 (PMC6951406; doi:10.3389/fmicb.2019.02916)
Supplement: Supplementary file 12 [file Table_12.XLSX]

## Sheet: GIs with pseudo & ribosomal
GI	size	ACA-DC 2	total 90 / CDS 72 / pseudo 18
1	14221	STACADC2_RS00595	hypothetical protein
		STACADC2_RS00600	ketopantoate reductase family protein
		STACADC2_RS00605	50S ribosomal protein L13
		STACADC2_RS00610	30S ribosomal protein S9
		STACADC2_RS00615	hypothetical protein
		STACADC2_RS00620	pseudo
		STACADC2_RS00625	helix-turn-helix transcriptional regulator
		STACADC2_RS00630	hypothetical protein
		STACADC2_RS00635	pseudo
		STACADC2_RS00640	lantibiotic biosynthesis protein
		STACADC2_RS00645	lantibiotic transporter
		STACADC2_RS00650	pseudo
		STACADC2_RS00655	pseudo
		STACADC2_RS00660	IS6 family transposase
		STACADC2_RS00665	pseudo
		STACADC2_RS00670	poly-gamma-glutamate biosynthesis protein
		STACADC2_RS00675	ACT domain-containing protein
2	4750	STACADC2_RS03525	DUF4062 domain-containing protein
		STACADC2_RS03530	restriction endonuclease subunit S
		STACADC2_RS03535	pseudo
		STACADC2_RS03540	XRE family transcriptional regulator
3	12475	STACADC2_RS04055	copper-translocating P-type ATPase
		STACADC2_RS04060	transposase
		STACADC2_RS04065	type I restriction endonuclease subunit R
		STACADC2_RS04070	hypothetical protein
		STACADC2_RS04075	cysteine synthase family protein
		STACADC2_RS04080	aminotransferase class V-fold PLP-dependent enzyme
		STACADC2_RS04085	pseudo
		STACADC2_RS04090	pseudo
		STACADC2_RS04095	pseudo
		STACADC2_RS04100	restriction endonuclease subunit S
		STACADC2_RS04105	DNA methyltransferase
		STACADC2_RS04110	pseudo
		STACADC2_RS04115	sugar transporter
4	4512	STACADC2_RS04150	hypothetical protein
		STACADC2_RS04155	pseudo
		STACADC2_RS04160	putative sulfate exporter family transporter
		STACADC2_RS04165	pseudo
		STACADC2_RS04170	pseudo
5	6289	STACADC2_RS04360	pseudo
		STACADC2_RS04365	hypothetical protein
		STACADC2_RS04370	XRE family transcriptional regulator
		STACADC2_RS04375	MutR family transcriptional regulator
		STACADC2_RS04380	Fe-S oxidoreductase
		STACADC2_RS04385	radical SAM protein
		STACADC2_RS04390	agmatinase
		STACADC2_RS04395	MFS transporter
6	7625	STACADC2_RS04995	ISL3-like element ISSth1 family transposase
		STACADC2_RS05000	hypothetical protein
		STACADC2_RS05005	hypothetical protein
		STACADC2_RS05010	hypothetical protein
		STACADC2_RS05015	hypothetical protein
		STACADC2_RS05020	hypothetical protein
		STACADC2_RS05025	hypothetical protein
		STACADC2_RS05030	glycosyltransferase family 2 protein
7	4183	STACADC2_RS05135	N-acetyltransferase
		STACADC2_RS05140	IS200/IS605 family transposase
		STACADC2_RS05145	50S ribosomal protein L20
		STACADC2_RS05150	50S ribosomal protein L35
		STACADC2_RS05155	translation initiation factor IF-3
		STACADC2_RS05160	cytidylate kinase
		STACADC2_RS05165	LysM domain-containing protein
		STACADC2_RS05170	ferredoxin
		STACADC2_RS05175	hypothetical protein
8	4150	STACADC2_RS06635	DUF2142 domain-containing protein
		STACADC2_RS06640	glycosyltransferase family 2 protein
		STACADC2_RS06645	polysaccharide biosynthesis protein
		STACADC2_RS06650	DUF2304 domain-containing protein
9/10	13725/5961	STACADC2_RS07570	thioredoxin
		STACADC2_RS07575	IS3-like element ISSth1b family transposase
		STACADC2_RS07580	ComC/BlpC family peptide pheromone/bacteriocin
		STACADC2_RS07585	hypothetical protein
		STACADC2_RS07590	hypothetical protein
		STACADC2_RS07595	ComC/BlpC family peptide pheromone/bacteriocin
		STACADC2_RS07600	DNA-binding response regulator
		STACADC2_RS07605	ATP-binding protein
		STACADC2_RS07610	ComC/BlpC family peptide pheromone/bacteriocin
		STACADC2_RS07615	pseudo
		STACADC2_RS07620	peptide cleavage/export ABC transporter
		STACADC2_RS07625	hypothetical protein
		STACADC2_RS07630	ABC transporter ATP-binding protein
		STACADC2_RS07635	multidrug ABC transporter permease/ATP-binding protein
11	10847	STACADC2_RS08835	helix-turn-helix domain-containing protein
		STACADC2_RS08840	pseudo
		STACADC2_RS08845	pseudo
		STACADC2_RS08850	MutR family transcriptional regulator
		STACADC2_RS08855	pseudo
		STACADC2_RS08860	ABC transporter ATP-binding protein
		STACADC2_RS08865	replication initiation protein
		STACADC2_RS08870	DUF3173 domain-containing protein
GI	size	APC151	total 160 / CDS 136 / pseudo 24
1	11303	B1761_RS00025	cysteine synthase family protein
		B1761_RS00030	cystathionine gamma-synthase
		B1761_RS00035	serine acetyltransferase
		B1761_RS00040	pseudo
		B1761_RS00045	pseudo
		B1761_RS00050	pseudo
		B1761_RS00055	IS256 family transposase
		B1761_RS00060	sugar transporter
		B1761_RS00065	pseudo
		B1761_RS00070	hypothetical protein
		B1761_RS00075	pseudo
		B1761_RS00080	PrsW family intramembrane metalloprotease
		B1761_RS00085	zinc ABC transporter substrate-binding protein AdcA
		B1761_RS00090	hypothetical protein
2	5144	B1761_RS00290	MutR family transcriptional regulator
		B1761_RS00295	Fe-S oxidoreductase
		B1761_RS00300	radical SAM protein
		B1761_RS00305	agmatinase
		B1761_RS00310	MFS transporter
3	17606	B1761_RS00920	AI-2E family transporter
		B1761_RS00925	pseudo
		B1761_RS00930	pseudo
		B1761_RS00935	pseudo
		B1761_RS00940	phosphatase
		B1761_RS00945	VanZ family protein
		B1761_RS00950	hypothetical protein
		B1761_RS00955	pseudo
		B1761_RS00960	glycosyltransferase family 2 protein
		B1761_RS00965	glycosyltransferase family 2 protein
		B1761_RS00970	hypothetical protein
		B1761_RS00975	glycosyl transferase
		B1761_RS00980	multidrug MFS transporter
		B1761_RS00985	UDP-N-acetylglucosamine--LPS N-acetylglucosamine transferase
		B1761_RS00990	pseudo
		B1761_RS00995	IS3 family transposase
		B1761_RS01000	pseudo
		B1761_RS01005	hypothetical protein
		B1761_RS01010	pseudo
		B1761_RS01015	flippase
		B1761_RS01020	pseudo
		B1761_RS01025	glycosyltransferase family 2 protein
		B1761_RS01030	DUF1792 domain-containing protein
		B1761_RS01035	DUF1792 domain-containing protein
4	5091	B1761_RS02480	transporter
		B1761_RS02485	KxxxW cyclic peptide radical SAM maturase
		B1761_RS02490	KxxxW-cyclized peptide pheromone
		B1761_RS02495	helix-turn-helix domain-containing protein
		B1761_RS02500	pseudo
5	14915	B1761_RS04905	hypothetical protein
		B1761_RS04910	hypothetical protein
		B1761_RS04915	pseudo
		B1761_RS04920	ATP-binding protein
		B1761_RS04925	dicarboxylate/amino acid:cation symporter
		B1761_RS04930	alpha-L-glutamate ligase
		B1761_RS04935	hypothetical protein
		B1761_RS04940	hypothetical protein
		B1761_RS04945	hypothetical protein
		B1761_RS04950	hypothetical protein
		B1761_RS04955	hypothetical protein
		B1761_RS04960	DUF2513 domain-containing protein
		B1761_RS04965	hypothetical protein
		B1761_RS04970	hypothetical protein
		B1761_RS04975	endonuclease
		B1761_RS04980	XRE family transcriptional regulator
		B1761_RS04985	DNA cytosine methyltransferase
		B1761_RS04990	hypothetical protein
6	16813	B1761_RS05020	helix-turn-helix domain-containing protein
		B1761_RS05025	IS30 family transposase
		B1761_RS05030	50S ribosomal protein L17
		B1761_RS05035	DNA-directed RNA polymerase subunit alpha
		B1761_RS05040	30S ribosomal protein S11
		B1761_RS05045	30S ribosomal protein S13
		B1761_RS05050	50S ribosomal protein L36
		B1761_RS05055	translation initiation factor IF-1
		B1761_RS05060	adenylate kinase
		B1761_RS05065	preprotein translocase subunit SecY
		B1761_RS05070	50S ribosomal protein L15
		B1761_RS05075	50S ribosomal protein L30
		B1761_RS05080	30S ribosomal protein S5
		B1761_RS05085	50S ribosomal protein L18
		B1761_RS05090	50S ribosomal protein L6
		B1761_RS05095	30S ribosomal protein S8
		rpsN	30S ribosomal protein S14 type Z
		B1761_RS05105	50S ribosomal protein L5
		B1761_RS05110	50S ribosomal protein L24
		B1761_RS05115	50S ribosomal protein L14
		B1761_RS05120	30S ribosomal protein S17
		B1761_RS05125	50S ribosomal protein L29
		B1761_RS05130	50S ribosomal protein L16
		B1761_RS05135	30S ribosomal protein S3
		B1761_RS05140	50S ribosomal protein L22
		B1761_RS05145	30S ribosomal protein S19
		B1761_RS05150	50S ribosomal protein L2
		B1761_RS05155	50S ribosomal protein L23
		B1761_RS05160	50S ribosomal protein L4
		B1761_RS05165	50S ribosomal protein L3
		B1761_RS05170	30S ribosomal protein S10
		B1761_RS05175	Holliday junction branch migration DNA helicase RuvB
7	7580	B1761_RS05200	adenylate kinase
		B1761_RS05205	MutR family transcriptional regulator
		B1761_RS05210	radical SAM protein
		B1761_RS05215	ABC transporter ATP-binding protein
		B1761_RS05220	XRE family transcriptional regulator
		B1761_RS05225	hypothetical protein
		B1761_RS05230	replication initiator protein
		B1761_RS05235	DUF3173 domain-containing protein
8/9	11868/7918	B1761_RS06220	hypothetical protein
		B1761_RS06225	ketopantoate reductase family protein
		B1761_RS06230	50S ribosomal protein L13
		B1761_RS06235	30S ribosomal protein S9
		B1761_RS06240	pseudo
		B1761_RS06245	helix-turn-helix transcriptional regulator
		B1761_RS06250	hypothetical protein
		B1761_RS06255	pseudo
		B1761_RS06260	lantibiotic biosynthesis protein
		B1761_RS06265	pseudo
		B1761_RS06270	pseudo
		B1761_RS06275	integrase
		B1761_RS06280	Fis family transcriptional regulator
10	22592	B1761_RS07695	acyl carrier protein
		B1761_RS07700	enoyl-[acyl-carrier-protein] reductase FabK
		B1761_RS07705	[acyl-carrier-protein] S-malonyltransferase
		B1761_RS07710	3-oxoacyl-[acyl-carrier-protein] reductase
		B1761_RS07715	beta-ketoacyl-[acyl-carrier-protein] synthase II
		B1761_RS07720	acetyl-CoA carboxylase biotin carboxyl carrier protein
		B1761_RS07725	beta-hydroxyacyl-ACP dehydratase
		B1761_RS07730	acetyl-CoA carboxylase biotin carboxylase subunit
		B1761_RS07735	acetyl-CoA carboxylase carboxyl transferase subunit beta
		B1761_RS07740	acetyl-CoA carboxylase carboxyl transferase subunit alpha
		B1761_RS07745	S-ribosylhomocysteine lyase
		B1761_RS07750	pseudo
		B1761_RS07755	type I restriction endonuclease
		B1761_RS07760	pseudo
		B1761_RS07765	glutamate decarboxylase
		B1761_RS07770	amino acid permease
		B1761_RS07775	hypothetical protein
		B1761_RS07780	IS6 family transposase
		B1761_RS07785	hypothetical protein
		B1761_RS07790	DUF3114 domain-containing protein
		B1761_RS07795	pseudo
		B1761_RS07800	ABC transporter ATP-binding protein
		B1761_RS07805	pseudo
		B1761_RS07810	helix-turn-helix domain-containing protein
		B1761_RS07815	pseudo
		B1761_RS07820	IS3 family transposase
11/12	8229/7965	B1761_RS09595	DNA-binding protein
		B1761_RS09600	hypothetical protein
		B1761_RS09605	hypothetical protein
		B1761_RS09610	hypothetical protein
		B1761_RS09615	DNA primase
		B1761_RS09620	hypothetical protein
		B1761_RS09625	hypothetical protein
		B1761_RS09630	hypothetical protein
		B1761_RS09635	hypothetical protein
		B1761_RS09640	hypothetical protein
		B1761_RS09645	hypothetical protein
		B1761_RS09650	XRE family transcriptional regulator
		B1761_RS09655	XRE family transcriptional regulator
		B1761_RS09660	site-specific integrase
		B1761_RS09665	hypothetical protein
GI	size	ASCC 1275	total 168 / CDS 140 / pseudo 28
1	30251	T303_RS09825	helix-turn-helix domain-containing protein
		T303_RS00505	IS30 family transposase
		T303_RS00510	50S ribosomal protein L17
		T303_RS00515	DNA-directed RNA polymerase subunit alpha
		T303_RS00520	30S ribosomal protein S11
		T303_RS00525	30S ribosomal protein S13
		T303_RS09830	50S ribosomal protein L36
		T303_RS00530	translation initiation factor IF-1
		T303_RS00535	adenylate kinase
		T303_RS00540	preprotein translocase subunit SecY
		T303_RS00545	50S ribosomal protein L15
		T303_RS00550	50S ribosomal protein L30
		T303_RS00555	30S ribosomal protein S5
		T303_RS00560	50S ribosomal protein L18
		T303_RS00565	50S ribosomal protein L6
		T303_RS00570	30S ribosomal protein S8
		rpsN	30S ribosomal protein S14 type Z
		T303_RS00580	50S ribosomal protein L5
		T303_RS00585	50S ribosomal protein L24
		T303_RS00590	50S ribosomal protein L14
		T303_RS00595	30S ribosomal protein S17
		T303_RS00600	50S ribosomal protein L29
		T303_RS00605	50S ribosomal protein L16
		T303_RS00610	30S ribosomal protein S3
		T303_RS00615	50S ribosomal protein L22
		T303_RS00620	30S ribosomal protein S19
		T303_RS00625	50S ribosomal protein L2
		T303_RS00630	50S ribosomal protein L23
		T303_RS00635	50S ribosomal protein L4
		T303_RS00640	50S ribosomal protein L3
		T303_RS00645	30S ribosomal protein S10
		T303_RS00650	Holliday junction branch migration DNA helicase RuvB
		T303_RS00655	acyltransferase
		T303_RS00660	membrane protein
		T303_RS00665	low molecular weight phosphotyrosine protein phosphatase
		T303_RS00670	adenylosuccinate synthetase
		T303_RS00675	pseudo
2	14339	T303_RS00680	MFS transporter
		T303_RS00685	bacteriocin biosynthesis protein
		T303_RS00690	IS256 family transposase
		T303_RS00695	hypothetical protein
		T303_RS00700	ABC transporter ATP-binding protein
		T303_RS00705	MutR family transcriptional regulator
		T303_RS00710	radical SAM protein
		T303_RS00715	ABC transporter ATP-binding protein
		T303_RS00720	pseudo
		T303_RS09835	hypothetical protein
		T303_RS09840	replication initiator protein
		T303_RS00735	DUF3173 domain-containing protein
3	25790	T303_RS01170	transposase
		T303_RS01175	IS3 family transposase
		T303_RS01285	rod shape-determining protein MreC
		T303_RS01290	rod shape-determining protein MreD
		T303_RS01295	CHAP domain-containing protein
		T303_RS01300	ribose-phosphate diphosphokinase
		T303_RS09885	pseudo
		T303_RS01310	pyridoxal phosphate-dependent aminotransferase
		T303_RS01315	DNA repair protein RecO
		T303_RS01320	phosphate acyltransferase PlsX
		T303_RS01325	acyl carrier protein
		T303_RS01330	phosphoribosylaminoimidazolesuccinocarboxamide synthase
		T303_RS01335	phosphoribosylformylglycinamidine synthase
		T303_RS01340	amidophosphoribosyltransferase
		T303_RS01345	phosphoribosylformylglycinamidine cyclo-ligase
		T303_RS01350	phosphoribosylglycinamide formyltransferase
		T303_RS01355	bifunctional phosphoribosylaminoimidazolecarboxamide formyltransferase/inosine monophosphate cyclohy
4/5	13289/7920	T303_RS01700	hypothetical protein
		T303_RS01705	2-dehydropantoate 2-reductase
		T303_RS01710	50S ribosomal protein L13
		T303_RS01715	30S ribosomal protein S9
		T303_RS01720	ISL3 family transposase
		T303_RS09915	pseudo
		T303_RS01725	helix-turn-helix transcriptional regulator
		T303_RS01730	hypothetical protein
		T303_RS01735	pseudo
		T303_RS01740	lantibiotic biosynthesis protein
		T303_RS01745	lantibiotic transporter
		T303_RS01750	pseudo
		T303_RS01755	pseudo
		T303_RS01760	DNA-binding protein
6	7495	T303_RS03735	ABC transporter substrate-binding protein
		T303_RS10080	hypothetical protein
		T303_RS10085	pseudo
		T303_RS03745	macrolide ABC transporter
		T303_RS03750	ABC transporter permease, truncated
		T303_RS03755	50S ribosomal protein L10
		T303_RS03760	50S ribosomal protein L7/L12
		T303_RS03770	pseudo
		T303_RS10090	hypothetical protein
		T303_RS03775	ABC transporter ATP-binding protein
		T303_RS03780	ABC transporter permease
		T303_RS10095	hypothetical protein
		T303_RS03785	hypothetical protein
7	5578	T303_RS04685	hypothetical protein
		T303_RS04690	hypothetical protein
		T303_RS04695	hypothetical protein
		T303_RS04700	hypothetical protein
		T303_RS04705	restriction endonuclease subunit S
		T303_RS04710	NTPase
8	7212	T303_RS05010	hypothetical protein
		T303_RS05015	hypothetical protein
		T303_RS05020	DNA primase
		T303_RS05025	hypothetical protein
		T303_RS05030	hypothetical protein
		T303_RS10200	pseudo
		T303_RS05040	hypothetical protein
		T303_RS05045	hypothetical protein
		T303_RS05050	hypothetical protein
		T303_RS05055	XRE family transcriptional regulator
		T303_RS10205	XRE family transcriptional regulator
		T303_RS05065	site-specific integrase
		T303_RS05070	hypothetical protein
9	21284	T303_RS05340	cold-shock protein
		T303_RS05345	cold-shock protein
		T303_RS10255	pseudo
		T303_RS05360	IS256 family transposase
		T303_RS05365	pseudo
		T303_RS05370	copper-translocating P-type ATPase
		T303_RS05375	pseudo
		T303_RS05380	type I restriction endonuclease subunit R
		T303_RS10260	pseudo
		T303_RS05385	cysteine synthase family protein
		T303_RS05390	cystathionine gamma-synthase
		T303_RS10265	pseudo
		T303_RS10270	pseudo
		T303_RS05400	pseudo
		T303_RS10275	pseudo
		T303_RS05415	DNA methyltransferase
		T303_RS10280	pseudo
		T303_RS05420	sugar transporter
		T303_RS10285	pseudo
		T303_RS05425	hypothetical protein
		T303_RS05430	pseudo
		T303_RS05435	PrsW family intramembrane metalloprotease
		T303_RS05440	zinc ABC transporter substrate-binding protein AdcA
		T303_RS05445	hypothetical protein
10	6465	T303_RS05640	MutR family transcriptional regulator
		T303_RS05645	Fe-S oxidoreductase
		T303_RS05650	IS256 family transposase
		T303_RS05655	radical SAM protein
		T303_RS05660	pseudo
		T303_RS05665	MFS transporter
11	13041	T303_RS06135	pseudo
		T303_RS06140	pseudo
		T303_RS06145	type I-E CRISPR-associated endoribonuclease Cas2
		T303_RS06150	type I-E CRISPR-associated endonuclease Cas1
		T303_RS06155	type I-E CRISPR-associated protein Cas6/Cse3/CasE
		T303_RS06160	type I-E CRISPR-associated protein Cas5/CasD
		T303_RS06165	type I-E CRISPR-associated protein Cas7/Cse4/CasC
		T303_RS06170	type I-E CRISPR-associated protein Cse2/CasB
		T303_RS06175	pseudo
		T303_RS06180	CRISPR-associated helicase/endonuclease Cas3
		T303_RS06185	DUF2207 domain-containing protein
12	5605	T303_RS07420	MFS transporter permease
		T303_RS07425	pseudo
		T303_RS07430	helix-turn-helix domain-containing protein
		T303_RS07435	NUDIX hydrolase
		T303_RS07440	hypothetical protein
13/14	7681/4677	T303_RS07665	ABC transporter ATP-binding protein
		T303_RS07670	hypothetical protein
		T303_RS07675	hypothetical protein
		T303_RS07680	sodium transporter
		T303_RS07685	pseudo
		T303_RS07690	SPASM domain-containing protein
		T303_RS07695	transporter
		T303_RS07700	pseudo
		T303_RS10520	KxxxW-cyclized peptide pheromone
		T303_RS07705	helix-turn-helix domain-containing protein
GI	size	B59671	total 43 / CDS 35 / pseudo 8
1	6287	CG712_RS00920	pseudo
		CG712_RS00925	hypothetical protein
		CG712_RS00930	XRE family transcriptional regulator
		CG712_RS00935	MutR family transcriptional regulator
		CG712_RS00940	Fe-S oxidoreductase
		CG712_RS00945	radical SAM protein
		CG712_RS00950	agmatinase
		CG712_RS00955	MFS transporter
2	4445	CG712_RS01705	hypothetical protein
		CG712_RS01710	hypothetical protein
		CG712_RS01715	pseudo
		CG712_RS01720	hypothetical protein
		CG712_RS01725	hypothetical protein
		CG712_RS01730	hypothetical protein
3	4173	CG712_RS02935	uroporphyrinogen decarboxylase
		CG712_RS02940	glutathione peroxidase
		CG712_RS02945	hypothetical protein
		CG712_RS02950	pseudo
		CG712_RS02955	pseudo
		CG712_RS02960	TetR/AcrR family transcriptional regulator
		CG712_RS02965	pseudo
4	10849	CG712_RS05625	helix-turn-helix domain-containing protein
		CG712_RS05630	hypothetical protein
		CG712_RS05635	ABC transporter ATP-binding protein
		CG712_RS05640	MutR family transcriptional regulator
		CG712_RS05645	pseudo
		CG712_RS05650	ABC transporter ATP-binding protein
		CG712_RS05655	pseudo
		CG712_RS05660	DUF3173 domain-containing protein
5/6/7	5028/4596/4546	CG712_RS09525	ComC/BlpC family peptide pheromone/bacteriocin
		CG712_RS09530	pseudo
		CG712_RS09535	hypothetical protein
		CG712_RS09540	plasmid mobilization relaxosome protein MobC
		CG712_RS09545	relaxase
		CG712_RS09550	hypothetical protein
		CG712_RS09555	LytTR family transcriptional regulator
		CG712_RS09560	DNA-binding response regulator
		CG712_RS09565	GHKL domain-containing protein
		CG712_RS09570	ComC/BlpC family peptide pheromone/bacteriocin
		CG712_RS09575	bacteriocin secretion accessory protein
		CG712_RS09580	peptide cleavage/export ABC transporter
		CG712_RS09585	ThmA bacteriocin
		CG712_RS09590	class IIb bacteriocin, lactobin A/cerein 7B family
GI	size	CNRZ1066	total 149 / CDS 118 / pseudo 31
1/2	14523/9190	STR_RS00605	hypothetical protein
		STR_RS00610	2-dehydropantoate 2-reductase
		STR_RS00615	50S ribosomal protein L13
		STR_RS00620	30S ribosomal protein S9
		STR_RS09610	hypothetical protein
		STR_RS09615	pseudo
		STR_RS00625	pseudo
		STR_RS00630	hypothetical protein
		STR_RS00635	pseudo
		STR_RS00640	lantibiotic biosynthesis protein
		STR_RS00645	lantibiotic transporter
		STR_RS00650	pseudo
		STR_RS00655	pseudo
		STR_RS00660	pseudo
		STR_RS00665	pseudo
		STR_RS00670	IS30 family transposase
3/4	17365/4768	STR_RS03470	(deoxy)nucleoside triphosphate pyrophosphohydrolase
		STR_RS03475	pseudo
		STR_RS09820	pseudo
		STR_RS03480	hypothetical protein
		STR_RS03485	hypothetical protein
		STR_RS03490	pseudo
		STR_RS03495	hypothetical protein
		STR_RS03500	hypothetical protein
		STR_RS03505	hypothetical protein
		STR_RS03510	XRE family transcriptional regulator
		STR_RS03515	hypothetical protein
		STR_RS03520	IS30 family transposase
		STR_RS03525	lysine--tRNA ligase
		STR_RS03530	LysM domain-containing protein
		STR_RS03535	hypothetical protein
		STR_RS03540	hypothetical protein
		STR_RS03545	HAD family hydrolase
		STR_RS03550	hypothetical protein
		STR_RS03555	histidine phosphatase family protein
		STR_RS03560	aminoacyl-tRNA deacylase
		STR_RS03565	N-acetylmuramoyl-L-alanine amidase
		STR_RS03570	hypothetical protein
		STR_RS03575	hypothetical protein
		STR_RS03580	DUF2974 domain-containing protein
		STR_RS09825	DUF2974 domain-containing protein
		STR_RS09830	hypothetical protein
		STR_RS03585	DUF2974 domain-containing protein
5	5627	STR_RS03600	ATP-binding protein
		STR_RS03605	hypothetical protein
		STR_RS03610	restriction endonuclease subunit S
		STR_RS03615	NTPase
6	19491	STR_RS04205	cold-shock protein
		STR_RS04210	cold-shock protein
		STR_RS04215	IS256 family transposase
		STR_RS04220	copper-translocating P-type ATPase
		STR_RS04225	pseudo
		STR_RS04230	type I restriction endonuclease subunit R
		STR_RS09890	hypothetical protein
		STR_RS04235	cysteine synthase family protein
		STR_RS04240	cystathionine gamma-synthase
		STR_RS04245	pseudo
		STR_RS09895	pseudo
		STR_RS04250	IS256 family transposase
		STR_RS09900	pseudo
		STR_RS09905	pseudo
		STR_RS04265	pseudo
		STR_RS04270	pseudo
		STR_RS04275	sugar transporter
		STR_RS09910	pseudo
		STR_RS04280	type I restriction-modification system subunit R
		STR_RS04285	pseudo
		STR_RS09915	pseudo
		STR_RS04295	zinc ABC transporter substrate-binding protein AdcA
		STR_RS04300	hypothetical protein
7	6166	STR_RS04520	pseudo
		STR_RS04525	XRE family transcriptional regulator
		STR_RS04530	MutR family transcriptional regulator
		STR_RS04535	Fe-S oxidoreductase
		STR_RS04540	radical SAM protein
		STR_RS04545	agmatinase
		STR_RS04550	MFS transporter
8	6935	STR_RS05025	IS30 family transposase
		STR_RS05030	hypothetical protein
		STR_RS05035	UDP-N-acetylglucosamine enolpyruvyl transferase
		STR_RS05040	NUDIX domain-containing protein
		STR_RS05045	tyrosine--tRNA ligase
		STR_RS05050	MutR family transcriptional regulator
9/10	12719/6032	STR_RS05165	AI-2E family transporter
		STR_RS05170	pseudo
		STR_RS05175	pseudo
		STR_RS05180	IS256 family transposase
		STR_RS05185	lipopolysaccharide 1,6-galactosyltransferase
		STR_RS05190	pseudo
		STR_RS05195	VanZ family protein
		STR_RS05200	exopolysaccharide biosynthesis protein
		STR_RS05205	exopolysaccharide polymerization protein
		STR_RS05210	exopolysaccharide gene cluster protein
		STR_RS05215	EpsG family protein
		STR_RS05220	glycosyltransferase family 2 protein
		STR_RS05225	acyltransferase
11	4087	STR_RS06365	amino acid ABC transporter permease
		STR_RS06370	GNAT family N-acetyltransferase
		STR_RS06375	hypothetical protein
		STR_RS06380	pseudo
		STR_RS06385	glycerol dehydrogenase
		STR_RS06390	glycerol dehydrogenase
		STR_RS06395	hypothetical protein
12	4591	STR_RS07050	hypothetical protein
		STR_RS07055	hypothetical protein
		STR_RS07060	transcriptional regulator
		STR_RS07065	hypothetical protein
		STR_RS07070	helix-turn-helix domain-containing protein
		STR_RS07075	radical SAM/SPASM domain-containing protein
13/14	25706/5229	STR_RS07785	hypothetical protein
		STR_RS07790	DNA polymerase IV
		STR_RS07795	formate C-acetyltransferase
		STR_RS07800	carbonate dehydratase
		STR_RS07805	pseudo
		STR_RS10250	pseudo
		STR_RS07810	type I restriction-modification system subunit S
		STR_RS07815	plasmid mobilization protein
		STR_RS07820	recombinase
		STR_RS07825	DNA recombinase
		STR_RS07830	hypothetical protein
		STR_RS07835	iron export ABC transporter permease subunit FetB
		STR_RS07840	putrescine/spermidine ABC transporter ATP-binding protein
		STR_RS07845	hypothetical protein
		STR_RS07850	serine hydrolase
		STR_RS07855	peptidase
		STR_RS07860	IS30 family transposase
		STR_RS07865	CPBP family intramembrane metalloprotease
		STR_RS07870	aquaporin family protein
		STR_RS07875	Xaa-Pro dipeptidyl-peptidase
		STR_RS07880	hypothetical protein
		STR_RS10255	pseudo
		STR_RS07895	ComC/BlpC family peptide pheromone/bacteriocin
		STR_RS07900	DNA-binding response regulator
		STR_RS07905	ATP-binding protein
		STR_RS07910	ComC/BlpC family peptide pheromone/bacteriocin
		STR_RS07915	pseudo
		STR_RS07920	peptide cleavage/export ABC transporter
15	15951	STR_RS09110	DNA topology modulation protein FlaR
		STR_RS09115	MFS transporter
		STR_RS09120	bacteriocin biosynthesis protein
		STR_RS09125	pseudo
		STR_RS09130	helix-turn-helix domain-containing protein
		STR_RS09135	hypothetical protein
		STR_RS09140	pseudo
		STR_RS09145	MutR family transcriptional regulator
		STR_RS09150	radical SAM protein
		STR_RS09155	ABC transporter ATP-binding protein
		STR_RS09165	replication initiation protein
		STR_RS09170	DUF3173 domain-containing protein
GI	size	CS8	total 133 / CDS 107 / pseudo 26
1	6166	BAY21_RS00380	MFS transporter
		BAY21_RS00385	agmatinase
		BAY21_RS00390	radical SAM protein
		BAY21_RS00395	Fe-S oxidoreductase
		BAY21_RS00400	MutR family transcriptional regulator
		BAY21_RS00405	XRE family transcriptional regulator
		BAY21_RS00410	pseudo
2/3	12538/4410	BAY21_RS00660	sugar transporter
		BAY21_RS00665	pseudo
		BAY21_RS00670	pseudo
		BAY21_RS09520	pseudo
		BAY21_RS09525	pseudo
		BAY21_RS00685	IS256 family transposase
		BAY21_RS09530	pseudo
		BAY21_RS00690	pseudo
		BAY21_RS00695	cystathionine gamma-synthase
		BAY21_RS00700	cysteine synthase family protein
		BAY21_RS09535	hypothetical protein
		BAY21_RS00705	type I restriction endonuclease subunit R
		BAY21_RS00710	IS256 family transposase
		BAY21_RS00715	copper-translocating P-type ATPase
4	7605	BAY21_RS00960	site-specific integrase
		BAY21_RS00965	XRE family transcriptional regulator
		BAY21_RS00970	XRE family transcriptional regulator
		BAY21_RS00975	hypothetical protein
		BAY21_RS00980	hypothetical protein
		BAY21_RS00985	hypothetical protein
		BAY21_RS00990	hypothetical protein
		BAY21_RS00995	hypothetical protein
		BAY21_RS01000	hypothetical protein
		BAY21_RS01005	DNA primase
		BAY21_RS01010	hypothetical protein
		BAY21_RS01015	hypothetical protein
		BAY21_RS01020	hypothetical protein
5	5627	BAY21_RS01305	NTPase
		BAY21_RS01310	restriction endonuclease subunit S
		BAY21_RS01315	hypothetical protein
		BAY21_RS01320	ATP-binding protein
6	4411	BAY21_RS01400	hypothetical protein
		BAY21_RS01405	XRE family transcriptional regulator
		BAY21_RS01410	hypothetical protein
		BAY21_RS01415	hypothetical protein
		BAY21_RS01420	hypothetical protein
		BAY21_RS01425	hypothetical protein
		BAY21_RS01430	hypothetical protein
		BAY21_RS01435	hypothetical protein
7/8	19736/10559	BAY21_RS04145	ACT domain-containing protein
		BAY21_RS04150	hypothetical protein
		BAY21_RS04155	pseudo
		BAY21_RS04165	pseudo
		BAY21_RS04170	pseudo
		BAY21_RS04175	IS30 family transposase
		BAY21_RS04180	pseudo
		BAY21_RS04185	pseudo
		BAY21_RS04190	pseudo
		BAY21_RS04195	pseudo
		BAY21_RS04200	lantibiotic transporter
		BAY21_RS04205	lantibiotic biosynthesis protein
		BAY21_RS04210	pseudo
		BAY21_RS04215	hypothetical protein
		BAY21_RS04220	pseudo
		BAY21_RS09805	pseudo
		BAY21_RS09810	hypothetical protein
		BAY21_RS04225	30S ribosomal protein S9
		BAY21_RS04230	50S ribosomal protein L13
		BAY21_RS04235	2-dehydropantoate 2-reductase
		BAY21_RS04240	hypothetical protein
		BAY21_RS09815	transcriptional regulator
		BAY21_RS04245	pseudo
		BAY21_RS04250	hypothetical protein
9	15951	BAY21_RS05185	DUF3173 domain-containing protein
		BAY21_RS05190	replication initiation protein
		BAY21_RS05200	ABC transporter ATP-binding protein
		BAY21_RS05205	radical SAM protein
		BAY21_RS05210	MutR family transcriptional regulator
		BAY21_RS05215	pseudo
		BAY21_RS05220	hypothetical protein
		BAY21_RS05225	helix-turn-helix domain-containing protein
		BAY21_RS05230	pseudo
		BAY21_RS05235	bacteriocin biosynthesis protein
		BAY21_RS05240	MFS transporter
		BAY21_RS05245	DNA topology modulation protein FlaR
10/11	20281/5229	BAY21_RS09960	hypothetical protein
		BAY21_RS06450	peptide cleavage/export ABC transporter
		BAY21_RS06455	pseudo
		BAY21_RS06460	ComC/BlpC family peptide pheromone/bacteriocin
		BAY21_RS06465	ATP-binding protein
		BAY21_RS06470	DNA-binding response regulator
		BAY21_RS06475	ComC/BlpC family peptide pheromone/bacteriocin
		BAY21_RS09965	pseudo
		BAY21_RS06490	hypothetical protein
		BAY21_RS06495	Xaa-Pro dipeptidyl-peptidase
		BAY21_RS06500	aquaporin family protein
		BAY21_RS06505	CPBP family intramembrane metalloprotease
		BAY21_RS06510	IS30 family transposase
		BAY21_RS06515	peptidase
		BAY21_RS06520	serine hydrolase
		BAY21_RS06525	hypothetical protein
		BAY21_RS06530	ABC transporter ATPase
		BAY21_RS06535	iron export ABC transporter permease subunit FetB
		BAY21_RS06540	hypothetical protein
		BAY21_RS06545	DNA recombinase
		BAY21_RS06550	recombinase
		BAY21_RS06555	plasmid mobilization protein
		BAY21_RS06560	type I restriction-modification system subunit S
		BAY21_RS09970	pseudo
		BAY21_RS06565	pseudo
12/13	7879/4087	BAY21_RS07960	amidohydrolase
		BAY21_RS07965	hypothetical protein
		BAY21_RS07970	glycerol dehydrogenase
		BAY21_RS07975	glycerol dehydrogenase
		BAY21_RS07980	pseudo
		BAY21_RS07985	hypothetical protein
		BAY21_RS07990	GNAT family N-acetyltransferase
		BAY21_RS07995	amino acid ABC transporter permease
		BAY21_RS08000	amino acid ABC transporter ATP-binding protein
		BAY21_RS08005	adenylosuccinate lyase
		BAY21_RS08010	amino acid ABC transporter substrate-binding protein
14/15	10035/5360	BAY21_RS09125	glycosyltransferase family 1 protein
		BAY21_RS09130	acyltransferase
		BAY21_RS09135	glycosyltransferase family 2 protein
		BAY21_RS09140	EpsG family protein
		BAY21_RS09145	exopolysaccharide gene cluster protein
		BAY21_RS09150	exopolysaccharide polymerization protein
		BAY21_RS09155	exopolysaccharide biosynthesis protein
		BAY21_RS09160	VanZ family protein
		BAY21_RS09165	pseudo
		BAY21_RS09170	lipopolysaccharide 1,6-galactosyltransferase
16	5850	BAY21_RS09310	MutR family transcriptional regulator
		BAY21_RS09315	tyrosine--tRNA ligase
		BAY21_RS09320	NUDIX domain-containing protein
		BAY21_RS09325	UDP-N-acetylglucosamine enolpyruvyl transferase
		BAY21_RS09330	hypothetical protein
GI	size	DGCC 7710	total 161 / CDS 138 / pseudo 23
1/2	12728/7920	CW339_RS00585	50S ribosomal protein L13
		CW339_RS00590	30S ribosomal protein S9
		CW339_RS00595	ISL3 family transposase
		CW339_RS00600	pseudo
		CW339_RS00605	helix-turn-helix transcriptional regulator
		CW339_RS00610	hypothetical protein
		CW339_RS00615	pseudo
		CW339_RS00620	lantibiotic biosynthesis protein
		CW339_RS00625	lantibiotic transporter
		CW339_RS00630	pseudo
		CW339_RS00635	pseudo
		CW339_RS00640	DNA-binding protein
		CW339_RS00645	hypothetical protein
3	4715	CW339_RS02625	ABC transporter substrate-binding protein
		CW339_RS02630	hypothetical protein
		CW339_RS02635	pseudo
		CW339_RS02640	macrolide ABC transporter
		CW339_RS02645	ABC transporter permease, truncated
		CW339_RS02650	50S ribosomal protein L10
		CW339_RS02655	50S ribosomal protein L7/L12
		CW339_RS02660	pseudo
		CW339_RS02665	hypothetical protein
4	5579	CW339_RS03635	hypothetical protein
		CW339_RS03640	hypothetical protein
		CW339_RS03645	hypothetical protein
		CW339_RS03650	restriction endonuclease subunit S
		CW339_RS03655	NTPase
5	7212	CW339_RS03950	hypothetical protein
		CW339_RS03955	hypothetical protein
		CW339_RS03960	DNA primase
		CW339_RS03965	hypothetical protein
		CW339_RS03970	hypothetical protein
		CW339_RS03975	pseudo
		CW339_RS03980	hypothetical protein
		CW339_RS03985	hypothetical protein
		CW339_RS03990	hypothetical protein
		CW339_RS03995	XRE family transcriptional regulator
		CW339_RS04000	XRE family transcriptional regulator
		CW339_RS04005	site-specific integrase
		CW339_RS04010	hypothetical protein
6	12439	CW339_RS04295	copper-translocating P-type ATPase
		CW339_RS04300	IS256 family transposase
		CW339_RS04305	pseudo
		CW339_RS04310	pseudo
		CW339_RS04315	cysteine synthase family protein
		CW339_RS04320	aminotransferase class V-fold PLP-dependent enzyme
		CW339_RS04325	pseudo
		CW339_RS04330	XRE family transcriptional regulator
		CW339_RS04335	IS256 family transposase
		CW339_RS04340	pseudo
		CW339_RS04345	DNA methyltransferase
		CW339_RS04350	pseudo
		CW339_RS04355	sugar transporter
7	6466	CW339_RS04585	Rgg/GadR/MutR family transcriptional regulator
		CW339_RS04590	Fe-S oxidoreductase
		CW339_RS04595	IS256 family transposase
		CW339_RS04600	radical SAM protein
		CW339_RS04605	arginase family protein
		CW339_RS04610	MFS transporter
8	13042	CW339_RS05105	pseudo
		CW339_RS05110	pseudo
		cas2e	type I-E CRISPR-associated endoribonuclease Cas2
		CW339_RS05120	type I-E CRISPR-associated endonuclease Cas1
		cas6e	type I-E CRISPR-associated protein Cas6/Cse3/CasE
		cas5e	type I-E CRISPR-associated protein Cas5/CasD
		cas7e	type I-E CRISPR-associated protein Cas7/Cse4/CasC
		casB	type I-E CRISPR-associated protein Cse2/CasB
		CW339_RS05145	type I-E CRISPR-associated protein Cse1/CasA
		CW339_RS05150	CRISPR-associated helicase/endonuclease Cas3
		CW339_RS05155	DUF2207 domain-containing protein
9	5607	CW339_RS06415	MFS transporter permease
		CW339_RS06420	oligoendopeptidase F
		CW339_RS06425	Rgg/GadR/MutR family transcriptional regulator
		CW339_RS06430	NUDIX hydrolase
		CW339_RS06435	hypothetical protein
10	4677	CW339_RS06680	sodium transporter
		CW339_RS06685	pseudo
		CW339_RS06690	SPASM domain-containing protein
		CW339_RS06695	pseudo
		CW339_RS06700	transporter
		kwcM	pseudo
		CW339_RS06710	KxxxW-cyclized peptide pheromone
		CW339_RS06715	Rgg/GadR/MutR family transcriptional regulator
11	8496	CW339_RS08065	IS3-like element ISSth1b family transposase
		CW339_RS08070	hypothetical protein
		CW339_RS08075	hypothetical protein
		CW339_RS08080	hypothetical protein
		CW339_RS08085	ComC/BlpC family peptide pheromone/bacteriocin
		CW339_RS08090	hypothetical protein
		CW339_RS08095	ComC/BlpC family peptide pheromone/bacteriocin
		CW339_RS08100	DNA-binding response regulator
		CW339_RS08105	GHKL domain-containing protein
		CW339_RS08110	ComC/BlpC family peptide pheromone/bacteriocin
		CW339_RS08115	bacteriocin secretion accessory protein
12	4070	CW339_RS09155	type I restriction-modification system subunit M
		CW339_RS09160	pseudo
		CW339_RS09165	DNA-binding protein
13	39057	CW339_RS09195	hypothetical protein
		CW339_RS09200	hypothetical protein
		CW339_RS09205	helix-turn-helix domain-containing protein
		CW339_RS09210	IS30 family transposase
		CW339_RS09215	50S ribosomal protein L17
		CW339_RS09220	DNA-directed RNA polymerase subunit alpha
		CW339_RS09225	30S ribosomal protein S11
		CW339_RS09230	30S ribosomal protein S13
		CW339_RS09235	50S ribosomal protein L36
		CW339_RS09240	translation initiation factor IF-1
		CW339_RS09245	adenylate kinase
		CW339_RS09250	preprotein translocase subunit SecY
		CW339_RS09255	50S ribosomal protein L15
		CW339_RS09260	50S ribosomal protein L30
		CW339_RS09265	30S ribosomal protein S5
		CW339_RS09270	50S ribosomal protein L18
		CW339_RS09275	50S ribosomal protein L6
		CW339_RS09280	30S ribosomal protein S8
		CW339_RS09285	type Z 30S ribosomal protein S14
		CW339_RS09290	50S ribosomal protein L5
		CW339_RS09295	50S ribosomal protein L24
		CW339_RS09300	50S ribosomal protein L14
		CW339_RS09305	30S ribosomal protein S17
		CW339_RS09310	50S ribosomal protein L29
		CW339_RS09315	50S ribosomal protein L16
		CW339_RS09320	30S ribosomal protein S3
		CW339_RS09325	50S ribosomal protein L22
		CW339_RS09330	30S ribosomal protein S19
		CW339_RS09335	50S ribosomal protein L2
		CW339_RS09340	50S ribosomal protein L23
		CW339_RS09345	50S ribosomal protein L4
		CW339_RS09350	50S ribosomal protein L3
		CW339_RS09355	30S ribosomal protein S10
		CW339_RS09360	Holliday junction branch migration DNA helicase RuvB
		CW339_RS09365	acyltransferase
		CW339_RS09370	membrane protein
		CW339_RS09375	low molecular weight phosphotyrosine protein phosphatase
		CW339_RS09380	adenylosuccinate synthetase
		CW339_RS09385	pseudo
14	16880	CW339_RS09390	MFS transporter
		CW339_RS09395	ThiF family adenylyltransferase
		CW339_RS09400	pseudo
		CW339_RS09405	Rgg/GadR/MutR family transcriptional regulator
		CW339_RS09410	hypothetical protein
		CW339_RS09415	ABC transporter ATP-binding protein
		CW339_RS09420	MutR family transcriptional regulator
		CW339_RS09425	radical SAM protein
		CW339_RS09430	ABC transporter ATP-binding protein
		CW339_RS09435	pseudo
		CW339_RS09440	pseudo
		CW339_RS09445	DUF3173 domain-containing protein
15	10748	CW339_RS09595	alkaline shock response membrane anchor protein AmaP
		CW339_RS09600	DUF2273 domain-containing protein
		CW339_RS09605	Asp23/Gls24 family envelope stress response protein
		CW339_RS09610	CsbD family protein
		CW339_RS09615	phosphohydrolase
		CW339_RS09620	IS256 family transposase
		CW339_RS09625	pseudo
		CW339_RS09630	hypothetical protein
		CW339_RS09635	hypothetical protein
		CW339_RS09640	YhgE/Pip domain-containing protein
		CW339_RS09645	TetR/AcrR family transcriptional regulator
		CW339_RS09650	DUF1304 domain-containing protein
		CW339_RS09655	30S ribosomal protein S4
GI	size	EPS	total 77 / CDS 63 / pseudo 14
1	9190	CR922_RS00680	pseudo
		CR922_RS00685	lantibiotic biosynthesis protein
		CR922_RS00690	lantibiotic transporter
		CR922_RS00695	pseudo
		CR922_RS00700	pseudo
		CR922_RS00705	pseudo
		CR922_RS00710	pseudo
2/3	5229/8605	CR922_RS01495	serine hydrolase
		CR922_RS01500	hypothetical protein
		CR922_RS01505	ABC transporter ATPase
		CR922_RS01510	iron export ABC transporter permease subunit FetB
		CR922_RS01515	hypothetical protein
		CR922_RS01520	pseudo
		CR922_RS01525	recombinase
		CR922_RS01530	plasmid mobilization protein
		CR922_RS01535	type I restriction-modification system subunit S
		CR922_RS01540	pseudo
		CR922_RS01545	pseudo
		CR922_RS01550	pseudo
		pflB	formate C-acetyltransferase
4/5	7880/4088	CR922_RS03000	amidohydrolase
		CR922_RS03005	hypothetical protein
		CR922_RS03010	glycerol dehydrogenase
		CR922_RS03015	glycerol dehydrogenase
		CR922_RS03020	aminotransferase
		CR922_RS03025	hypothetical protein
		CR922_RS03030	GNAT family N-acetyltransferase
		CR922_RS03035	amino acid permease
		CR922_RS03040	amino acid ABC transporter ATP-binding protein
		CR922_RS03045	adenylosuccinate lyase
		CR922_RS03050	amino acid ABC transporter substrate-binding protein
6	6166	CR922_RS04875	MFS transporter
		CR922_RS04880	agmatinase
		CR922_RS04885	radical SAM protein
		CR922_RS04890	Fe-S oxidoreductase
		CR922_RS04895	MutR family transcriptional regulator
		CR922_RS04900	XRE family transcriptional regulator
		CR922_RS04905	pseudo
7	4333	CR922_RS05030	hypothetical protein
		CR922_RS05035	site-specific DNA-methyltransferase
		CR922_RS05040	type III restriction endonuclease
		CR922_RS05045	pseudo
8	7183	CR922_RS05480	site-specific integrase
		CR922_RS05485	XRE family transcriptional regulator
		CR922_RS05490	transcriptional regulator
		CR922_RS05495	hypothetical protein
		CR922_RS05500	hypothetical protein
		CR922_RS05505	hypothetical protein
		CR922_RS05510	hypothetical protein
		CR922_RS05515	hypothetical protein
		CR922_RS05520	hypothetical protein
		CR922_RS05525	DNA primase
		CR922_RS05530	hypothetical protein
		CR922_RS05535	hypothetical protein
9	4694	CR922_RS05830	restriction endonuclease subunit S
		CR922_RS05835	pseudo
		CR922_RS05840	hypothetical protein
10	4411	CR922_RS05930	hypothetical protein
		CR922_RS05935	XRE family transcriptional regulator
		CR922_RS05940	hypothetical protein
		CR922_RS05945	hypothetical protein
		CR922_RS05950	hypothetical protein
		CR922_RS05955	hypothetical protein
		CR922_RS05960	hypothetical protein
		CR922_RS05965	hypothetical protein
11	15950	CR922_RS09270	DNA topology modulation protein FlaR
		CR922_RS09275	MFS transporter
		CR922_RS09280	MccB-like protein
		CR922_RS09285	pseudo
		CR922_RS09290	helix-turn-helix domain-containing protein
		CR922_RS09295	hypothetical protein
		CR922_RS09300	pseudo
		CR922_RS09305	MutR family transcriptional regulator
		CR922_RS09310	radical SAM protein
		CR922_RS09315	ABC transporter ATP-binding protein
		CR922_RS09320	replication initiation protein
		CR922_RS09325	DUF3173 domain-containing protein
GI	size	GABA	total 153 / CDS 137 / pseudo 16
1/2	10938/8037	CR921_RS00590	2-dehydropantoate 2-reductase
		CR921_RS00595	50S ribosomal protein L13
		CR921_RS00600	30S ribosomal protein S9
		CR921_RS00605	hypothetical protein
		CR921_RS00610	pseudo
		CR921_RS00615	helix-turn-helix transcriptional regulator
		CR921_RS00620	hypothetical protein
		CR921_RS00625	pseudo
		CR921_RS00630	lantibiotic biosynthesis protein
		CR921_RS00635	lantibiotic transporter
		CR921_RS00640	pseudo
		CR921_RS00645	site-specific integrase
		CR921_RS00650	DNA-binding protein
3/4	14483/4996	CR921_RS02020	acyl carrier protein
		CR921_RS02025	enoyl-[acyl-carrier-protein] reductase FabK
		fabD	[acyl-carrier-protein] S-malonyltransferase
		fabG	3-oxoacyl-[acyl-carrier-protein] reductase
		fabF	beta-ketoacyl-[acyl-carrier-protein] synthase II
		CR921_RS02045	acetyl-CoA carboxylase biotin carboxyl carrier protein
		fabZ	beta-hydroxyacyl-ACP dehydratase
		accC	acetyl-CoA carboxylase biotin carboxylase subunit
		CR921_RS02060	acetyl-CoA carboxylase carboxyltransferase subunit beta
		CR921_RS02065	acetyl-CoA carboxylase carboxyl transferase subunit alpha
		CR921_RS02070	S-ribosylhomocysteine lyase
		CR921_RS02075	type I restriction endonuclease subunit S
		CR921_RS02080	restriction endonuclease
		CR921_RS02085	pseudo
		CR921_RS02090	glutamate decarboxylase
		CR921_RS02095	amino acid permease
		CR921_RS02100	hypothetical protein
		CR921_RS02105	IS6 family transposase
		CR921_RS02110	cytoplasmic protein
		CR921_RS02115	hypothetical protein
		CR921_RS02120	hypothetical protein
		CR921_RS02125	AbrB/MazE/SpoVT family DNA-binding domain-containing protein
		CR921_RS02130	pseudo
5/6/7	14916/9006/4567	CR921_RS02755	hypothetical protein
		CR921_RS02760	hypothetical protein
		CR921_RS02765	hypothetical protein
		CR921_RS02770	hypothetical protein
		CR921_RS02775	hypothetical protein
		CR921_RS02780	hypothetical protein
		CR921_RS02785	hypothetical protein
		CR921_RS02790	hypothetical protein
		CR921_RS02795	hypothetical protein
		ltrA	group II intron reverse transcriptase/maturase
		CR921_RS02805	pseudo
		CR921_RS02810	hypothetical protein
		CR921_RS02815	hypothetical protein
		CR921_RS02820	plasmid mobilization relaxosome protein MobC
		CR921_RS02825	relaxase
8	5812	CR921_RS04255	hypothetical protein
		CR921_RS04260	cysteine synthase family protein
		CR921_RS04265	cystathionine gamma-synthase
		CR921_RS04270	serine acetyltransferase
		CR921_RS04275	XRE family transcriptional regulator
		CR921_RS04280	pseudo
		CR921_RS04285	pseudo
		CR921_RS04290	DNA methyltransferase
9	5144	CR921_RS04535	MutR family transcriptional regulator
		CR921_RS04540	pseudo
		CR921_RS04545	radical SAM protein
		CR921_RS04550	agmatinase
		CR921_RS04555	MFS transporter
10	4668	CR921_RS04730	bacteriocin immunity protein
		CR921_RS04735	bacteriocin BlpK
		CR921_RS04740	hypothetical protein
		CR921_RS04745	ComC/BlpC family peptide pheromone/bacteriocin
		CR921_RS04750	bacteriocin immunity protein
		CR921_RS04755	hypothetical protein
		CR921_RS04760	hypothetical protein
		CR921_RS04765	ComC/BlpC family peptide pheromone/bacteriocin
		CR921_RS04770	pseudo
		CR921_RS04775	bacteriocin leader domain-containing protein
		CR921_RS04780	hypothetical protein
		CR921_RS04785	class IIb bacteriocin, lactobin A/cerein 7B family
		CR921_RS04790	hypothetical protein
11	3555	CR921_RS05390	IS200/IS605 family transposase
		CR921_RS05395	50S ribosomal protein L20
		CR921_RS05400	50S ribosomal protein L35
		CR921_RS05405	translation initiation factor IF-3
		CR921_RS05410	(d)CMP kinase
		CR921_RS05415	LysM domain-containing protein
		CR921_RS05420	ferredoxin
		CR921_RS05425	hypothetical protein
12	4426	CR921_RS05595	DUF3492 domain-containing protein
		CR921_RS05600	DUF2194 domain-containing protein
		CR921_RS05605	hypothetical protein
		CR921_RS05610	hypothetical protein
13	5607	CR921_RS06410	MFS transporter permease
		CR921_RS06415	oligoendopeptidase F
		CR921_RS06420	helix-turn-helix domain-containing protein
		CR921_RS06425	NUDIX hydrolase
		CR921_RS06430	hypothetical protein
14	5038	CR921_RS06530	pseudo
		CR921_RS06535	pseudo
		CR921_RS06540	pseudo
		CR921_RS06545	amino acid ABC transporter ATP-binding protein
15	9369	CR921_RS07850	restriction endonuclease
		CR921_RS07855	SIR2 family protein
		CR921_RS07860	restriction endonuclease
		CR921_RS07865	N-6 DNA methylase
16	36612	CR921_RS09150	hypothetical protein
		CR921_RS09155	hypothetical protein
		CR921_RS09160	helix-turn-helix domain-containing protein
		CR921_RS09165	IS30 family transposase
		CR921_RS09170	50S ribosomal protein L17
		CR921_RS09175	DNA-directed RNA polymerase subunit alpha
		CR921_RS09180	30S ribosomal protein S11
		CR921_RS09185	30S ribosomal protein S13
		CR921_RS09190	50S ribosomal protein L36
		CR921_RS09195	translation initiation factor IF-1
		CR921_RS09200	adenylate kinase
		CR921_RS09205	preprotein translocase subunit SecY
		CR921_RS09210	50S ribosomal protein L15
		CR921_RS09215	50S ribosomal protein L30
		CR921_RS09220	30S ribosomal protein S5
		CR921_RS09225	50S ribosomal protein L18
		CR921_RS09230	50S ribosomal protein L6
		CR921_RS09235	30S ribosomal protein S8
		CR921_RS09240	30S ribosomal protein S14 type Z
		CR921_RS09245	50S ribosomal protein L5
		CR921_RS09250	50S ribosomal protein L24
		CR921_RS09255	50S ribosomal protein L14
		CR921_RS09260	30S ribosomal protein S17
		CR921_RS09265	50S ribosomal protein L29
		CR921_RS09270	50S ribosomal protein L16
		CR921_RS09275	30S ribosomal protein S3
		CR921_RS09280	50S ribosomal protein L22
		CR921_RS09285	30S ribosomal protein S19
		CR921_RS09290	50S ribosomal protein L2
		CR921_RS09295	50S ribosomal protein L23
		CR921_RS09300	50S ribosomal protein L4
		CR921_RS09305	50S ribosomal protein L3
		CR921_RS09310	30S ribosomal protein S10
		CR921_RS09315	Holliday junction branch migration DNA helicase RuvB
		CR921_RS09320	acetyltransferase
		CR921_RS09325	membrane protein
		CR921_RS09330	low molecular weight phosphotyrosine protein phosphatase
		CR921_RS09335	adenylosuccinate synthetase
		CR921_RS09340	pseudo
17	17024	CR921_RS09345	MFS transporter
		CR921_RS09350	bacteriocin biosynthesis protein
		CR921_RS09355	pseudo
		CR921_RS09360	helix-turn-helix domain-containing protein
		CR921_RS09365	hypothetical protein
		CR921_RS09370	ABC transporter ATP-binding protein
		CR921_RS09375	MutR family transcriptional regulator
		CR921_RS09380	radical SAM protein
		CR921_RS09385	ABC transporter ATP-binding protein
		CR921_RS09390	XRE family transcriptional regulator
		CR921_RS09395	pseudo
		CR921_RS09400	DUF3173 domain-containing protein
GI	size	JIM 8232	total 171 / CDS 164 / pseudo 7
1	5188	STH8232_RS00470	site-specific integrase
		STH8232_RS00475	DUF3173 domain-containing protein
		STH8232_RS00480	hypothetical protein
		STH8232_RS00485	replication initiation protein
		STH8232_RS00490	hypothetical protein
		STH8232_RS00495	XRE family transcriptional regulator
		STH8232_RS00500	glutamine amidotransferase
2/3	8550/5295	STH8232_RS00685	aminotransferase class V-fold PLP-dependent enzyme
		STH8232_RS00690	KR domain-containing protein
		STH8232_RS00695	hypothetical protein
		STH8232_RS00700	ABC transporter ATP-binding protein
		STH8232_RS00705	ABC transporter permease
		STH8232_RS00710	TetR/AcrR family transcriptional regulator
4/5	11698/7217	STH8232_RS00725	site-specific integrase
		STH8232_RS00730	DNA-binding protein
		STH8232_RS00735	plasmid replication protein
		STH8232_RS00740	hypothetical protein
		STH8232_RS00745	cell division protein FtsK
		STH8232_RS00750	hypothetical protein
		STH8232_RS00755	hypothetical protein
		STH8232_RS00760	MFS transporter
		STH8232_RS00765	NAD(P)-dependent alcohol dehydrogenase
		STH8232_RS00770	Rrf2 family transcriptional regulator
		STH8232_RS00775	HAD family hydrolase
		STH8232_RS00780	carboxymuconolactone decarboxylase family protein
		STH8232_RS00785	histidine phosphatase family protein
		STH8232_RS00790	hypothetical protein
		STH8232_RS00795	XRE family transcriptional regulator
		STH8232_RS00800	pseudo
		STH8232_RS00805	hypothetical protein
6	14308	STH8232_RS03045	XRE family transcriptional regulator
		STH8232_RS03050	flavoprotein
		STH8232_RS03055	pyridoxal-dependent decarboxylase
		STH8232_RS03060	hypothetical protein
		STH8232_RS03065	MFS transporter
		STH8232_RS03070	IS6 family transposase
		STH8232_RS03075	XRE family transcriptional regulator
		STH8232_RS03080	DUF3173 domain-containing protein
		STH8232_RS03085	site-specific integrase
		STH8232_RS03090	ISL3 family transposase
		STH8232_RS10340	hypothetical protein
		STH8232_RS03095	ABC transporter ATP-binding protein
		STH8232_RS03100	peptide ABC transporter permease
7/8	8753/4189	STH8232_RS04730	hypothetical protein
		STH8232_RS04735	recombinase
		STH8232_RS04740	hypothetical protein
		STH8232_RS04745	zinc ribbon domain-containing protein
		STH8232_RS04750	pseudo
		STH8232_RS04755	DUF1643 domain-containing protein
		STH8232_RS04760	hypothetical protein
		STH8232_RS04765	DUF927 domain-containing protein
		STH8232_RS04770	DUF3173 domain-containing protein
		STH8232_RS04775	site-specific integrase
		STH8232_RS04780	glutamine-hydrolyzing GMP synthase
9	5143	STH8232_RS04885	pseudo
		STH8232_RS04890	Fe-S oxidoreductase
		STH8232_RS04895	radical SAM protein
		STH8232_RS04900	agmatinase
		STH8232_RS04905	MFS transporter
10	8390	STH8232_RS06205	phosphoribosyl-ATP pyrophosphatase
		STH8232_RS06210	phosphoribosyl-AMP cyclohydrolase
		STH8232_RS06215	imidazole glycerol phosphate synthase subunit HisF
		STH8232_RS06220	1-(5-phosphoribosyl)-5-[(5- phosphoribosylamino)methylideneamino]imidazole-4- carboxamide isomerase
		STH8232_RS06225	imidazole glycerol phosphate synthase subunit HisH
		hisB	imidazoleglycerol-phosphate dehydratase
		STH8232_RS06235	histidinol dehydrogenase
		STH8232_RS06240	ATP phosphoribosyltransferase
		STH8232_RS06245	ATP phosphoribosyltransferase regulatory subunit
		STH8232_RS06250	histidinol-phosphate aminotransferase
		STH8232_RS06255	hypothetical protein
11	5607	STH8232_RS06675	MFS transporter permease
		STH8232_RS06680	oligoendopeptidase F
		STH8232_RS06685	helix-turn-helix domain-containing protein
		STH8232_RS06690	NUDIX hydrolase
		STH8232_RS06695	hypothetical protein
12/13	8118/5091	STH8232_RS06935	sodium transporter
		STH8232_RS06940	pseudo
		STH8232_RS06945	pseudo
		STH8232_RS06950	transporter
		STH8232_RS06955	KxxxW cyclic peptide radical SAM maturase
		STH8232_RS10725	KxxxW-cyclized peptide pheromone
		STH8232_RS06960	helix-turn-helix domain-containing protein
		STH8232_RS10730	pseudo
		STH8232_RS06975	hypothetical protein
14	6193	STH8232_RS07725	helix-turn-helix domain-containing protein
		STH8232_RS07730	radical SAM protein
		STH8232_RS07735	radical SAM/SPASM domain-containing protein
		STH8232_RS07740	hypothetical protein
		STH8232_RS07745	ABC transporter ATP-binding protein
		STH8232_RS07750	hypothetical protein
		STH8232_RS07755	hypothetical protein
15	4477	STH8232_RS08305	hypothetical protein
		STH8232_RS08310	hypothetical protein
		STH8232_RS08315	ComC/BlpC family peptide pheromone/bacteriocin
		STH8232_RS08320	hypothetical protein
		STH8232_RS10845	hypothetical protein
		STH8232_RS08330	ComC/BlpC family peptide pheromone/bacteriocin
		STH8232_RS10850	hypothetical protein
		STH8232_RS08335	hypothetical protein
		STH8232_RS08340	ComC/BlpC family peptide pheromone/bacteriocin
		STH8232_RS08345	DNA-binding response regulator
		STH8232_RS08350	GHKL domain-containing protein
16	52731	STH8232_RS09370	hypothetical protein
17/18	4751/6705	STH8232_RS09375	helix-turn-helix domain-containing protein
		STH8232_RS09380	IS30 family transposase
		STH8232_RS09385	hypothetical protein
		STH8232_RS09390	hypothetical protein
		STH8232_RS09400	hypothetical protein
		STH8232_RS09405	IS5 family transposase ISSth7
		STH8232_RS09410	hypothetical protein
		STH8232_RS09415	toll/interleukin-1 receptor domain-containing protein
		STH8232_RS10920	restriction endonuclease subunit S
		STH8232_RS09425	type I restriction-modification system subunit M
		STH8232_RS09430	type I restriction endonuclease subunit R
		STH8232_RS10925	DNA-binding protein
		STH8232_RS09440	IS256 family transposase
		STH8232_RS10930	site-specific integrase
		STH8232_RS09450	fructose-1,6-bisphosphate aldolase, class II
		STH8232_RS09460	glutamate--cysteine ligase
		STH8232_RS09465	hypothetical protein
		STH8232_RS09470	hypothetical protein
		STH8232_RS10935	helix-turn-helix domain-containing protein
		STH8232_RS09475	IS30 family transposase
		STH8232_RS09480	50S ribosomal protein L17
		STH8232_RS09485	DNA-directed RNA polymerase subunit alpha
		STH8232_RS09490	30S ribosomal protein S11
		STH8232_RS09495	30S ribosomal protein S13
		STH8232_RS10940	50S ribosomal protein L36
		STH8232_RS09500	translation initiation factor IF-1
		STH8232_RS09505	adenylate kinase
		STH8232_RS09510	preprotein translocase subunit SecY
		STH8232_RS09515	50S ribosomal protein L15
		STH8232_RS09520	50S ribosomal protein L30
		STH8232_RS09525	30S ribosomal protein S5
		STH8232_RS09530	50S ribosomal protein L18
		STH8232_RS09535	50S ribosomal protein L6
		STH8232_RS09540	30S ribosomal protein S8
		rpsN	30S ribosomal protein S14 type Z
		STH8232_RS09550	50S ribosomal protein L5
		STH8232_RS09555	50S ribosomal protein L24
		STH8232_RS09560	50S ribosomal protein L14
		STH8232_RS09565	30S ribosomal protein S17
		STH8232_RS09570	50S ribosomal protein L29
		STH8232_RS09575	50S ribosomal protein L16
		STH8232_RS09580	30S ribosomal protein S3
		STH8232_RS09585	50S ribosomal protein L22
		STH8232_RS09590	30S ribosomal protein S19
		STH8232_RS09595	50S ribosomal protein L2
		STH8232_RS09600	50S ribosomal protein L23
		STH8232_RS09605	50S ribosomal protein L4
		STH8232_RS09610	50S ribosomal protein L3
		STH8232_RS09615	30S ribosomal protein S10
		STH8232_RS09620	Holliday junction branch migration DNA helicase RuvB
		STH8232_RS09625	acetyltransferase
		STH8232_RS09630	membrane protein
		STH8232_RS09635	low molecular weight phosphotyrosine protein phosphatase
		STH8232_RS09640	adenylosuccinate synthetase
19	16737	STH8232_RS09645	adenylate kinase
		STH8232_RS09650	MFS transporter
		STH8232_RS09655	bacteriocin biosynthesis protein
		STH8232_RS09665	IS256-like element IS1191 family transposase
		STH8232_RS09670	helix-turn-helix domain-containing protein
		STH8232_RS09675	pseudo
		STH8232_RS09680	ABC transporter ATP-binding protein
		STH8232_RS09685	MutR family transcriptional regulator
		STH8232_RS09690	radical SAM protein
		STH8232_RS09695	ABC transporter ATP-binding protein
		STH8232_RS09700	XRE family transcriptional regulator
		STH8232_RS10945	hypothetical protein
		STH8232_RS10950	replication initiator protein
		STH8232_RS09715	DUF3173 domain-containing protein
GI	size	KLDS 3.1003	total 148 / CDS 111 / pseudo 37
1	14484	BEN15_RS09990	pseudo
		BEN15_RS00040	transposase
		BEN15_RS00045	pseudo
		BEN15_RS09995	hypothetical protein
		BEN15_RS00050	ABC transporter ATP-binding protein
		BEN15_RS10000	pseudo
		BEN15_RS00055	pseudo
		BEN15_RS00060	bifunctional glutamate--cysteine ligase GshA/glutathione synthetase GshB
		BEN15_RS10005	pseudo
		BEN15_RS00080	hypothetical protein
		BEN15_RS00085	DUF3114 domain-containing protein
		BEN15_RS00090	pseudo
		BEN15_RS00095	ABC transporter ATP-binding protein
		BEN15_RS00100	pseudo
		BEN15_RS00105	helix-turn-helix domain-containing protein
2	6783	BEN15_RS10065	hypothetical protein
		BEN15_RS01005	FRG domain-containing protein
		BEN15_RS01010	hypothetical protein
		BEN15_RS01015	hypothetical protein
		BEN15_RS01020	pseudo
		BEN15_RS01025	dicarboxylate/amino acid:cation symporter
		BEN15_RS01030	alpha-L-glutamate ligase
		BEN15_RS01035	pseudo
3	11428	BEN15_RS01820	aromatic acid exporter family protein
		BEN15_RS10105	pseudo
		BEN15_RS01830	phosphoglycerate kinase
		BEN15_RS01835	pseudo
		BEN15_RS01840	IS3 family transposase
		BEN15_RS01845	hypothetical protein
		BEN15_RS01850	transposase
		BEN15_RS10110	pseudo
		BEN15_RS01865	type I glyceraldehyde-3-phosphate dehydrogenase
		BEN15_RS01870	elongation factor G
		BEN15_RS01875	30S ribosomal protein S7
		BEN15_RS01880	30S ribosomal protein S12
		BEN15_RS01885	pur operon repressor
		BEN15_RS01890	HD domain-containing protein
		BEN15_RS01895	DNA recombination protein RmuC
4	10253	BEN15_RS02605	DNA topology modulation protein FlaR
		BEN15_RS02610	pseudo
		BEN15_RS02615	helix-turn-helix domain-containing protein
		BEN15_RS02620	hypothetical protein
		BEN15_RS02625	ABC transporter ATP-binding protein
		BEN15_RS02630	MutR family transcriptional regulator
		BEN15_RS02635	radical SAM protein
		BEN15_RS02640	ABC transporter ATP-binding protein
5/6	17978/4770	BEN15_RS06465	conjugal transfer protein TraG
		BEN15_RS06470	hypothetical protein
		BEN15_RS06475	conjugal transfer protein TrbL
		BEN15_RS06480	PrgI family protein
		BEN15_RS06485	AAA family ATPase
		BEN15_RS06490	CHAP domain-containing protein
		BEN15_RS06495	pseudo
		BEN15_RS06500	YydF family exported signaling peptide
		BEN15_RS06505	IS30 family transposase
		BEN15_RS06510	peptide ABC transporter ATP-binding protein
		BEN15_RS06515	ABC transporter permease
		BEN15_RS06520	peptidylprolyl isomerase
		BEN15_RS06525	DUF3991 domain-containing protein
		BEN15_RS06530	hypothetical protein
		BEN15_RS06535	hypothetical protein
		BEN15_RS06540	hypothetical protein
		BEN15_RS06545	hypothetical protein
		BEN15_RS06550	plasmid mobilization relaxosome protein MobC
		BEN15_RS06555	relaxase
		BEN15_RS10450	hypothetical protein
		BEN15_RS06560	LytTR family transcriptional regulator
		BEN15_RS06565	DNA-binding response regulator
7	22858	BEN15_RS07450	sensory protein
		BEN15_RS07455	pseudo
		BEN15_RS07460	pseudo
		BEN15_RS07465	pseudo
		BEN15_RS07470	IS6 family transposase
		BEN15_RS07480	hypothetical protein
		BEN15_RS07485	cold-shock protein
		BEN15_RS07490	cold-shock protein
		BEN15_RS07495	copper-translocating P-type ATPase
		BEN15_RS07500	pseudo
		BEN15_RS07505	pseudo
		BEN15_RS10595	hypothetical protein
		BEN15_RS07510	cysteine synthase family protein
		BEN15_RS07515	cystathionine gamma-synthase
		BEN15_RS07520	serine acetyltransferase
		BEN15_RS10600	pseudo
		BEN15_RS07525	pseudo
		BEN15_RS10605	pseudo
		BEN15_RS10610	pseudo
		BEN15_RS07535	pseudo
		BEN15_RS10615	pseudo
		BEN15_RS07540	sugar transporter
		BEN15_RS10620	pseudo
		BEN15_RS07545	type I restriction-modification system subunit R
		BEN15_RS07550	pseudo
		BEN15_RS10625	pseudo
		BEN15_RS07560	zinc ABC transporter substrate-binding protein AdcA
		BEN15_RS07565	hypothetical protein
8	19054	BEN15_RS07845	DUF814 domain-containing protein
		BEN15_RS07850	site-specific integrase
		BEN15_RS07855	XRE family transcriptional regulator
		BEN15_RS07860	helix-turn-helix domain-containing protein
		BEN15_RS07865	pseudo
		BEN15_RS07870	hypothetical protein
		BEN15_RS07875	hypothetical protein
		BEN15_RS07880	DNA-binding protein
		BEN15_RS07885	hypothetical protein
		BEN15_RS07890	hypothetical protein
		BEN15_RS07895	virulence-associated protein E
		BEN15_RS07900	hypothetical protein
		BEN15_RS10685	pseudo
		BEN15_RS07905	pseudo
		BEN15_RS07910	hypothetical protein
		BEN15_RS07915	amino acid permease
		BEN15_RS07920	histidine decarboxylase, pyruvoyl type
		BEN15_RS07925	hypothetical protein
		BEN15_RS07930	type I restriction endonuclease subunit R
		BEN15_RS07935	type I restriction-modification system subunit M
		BEN15_RS07940	restriction endonuclease subunit S
9	7441	BEN15_RS08320	hypothetical protein
		BEN15_RS08325	hypothetical protein
		BEN15_RS08330	hypothetical protein
		BEN15_RS08335	UDP-N-acetylglucosamine enolpyruvyl transferase
		BEN15_RS08340	pseudo
		BEN15_RS08345	tyrosine--tRNA ligase
10	5344	BEN15_RS08515	glycosyltransferase
		BEN15_RS08520	pseudo
		BEN15_RS08525	pseudo
		BEN15_RS08530	glycosyltransferase family 2 protein
		BEN15_RS08535	oligosaccharide repeat unit polymerase
		BEN15_RS08540	DUF4422 domain-containing protein
11	5607	BEN15_RS09660	transporter
		BEN15_RS09665	oligoendopeptidase F
		BEN15_RS09670	helix-turn-helix domain-containing protein
		BEN15_RS09675	NUDIX hydrolase
		BEN15_RS09680	hypothetical protein
12/13	8258/4087	BEN15_RS09750	amino acid ABC transporter substrate-binding protein
		BEN15_RS09755	adenylosuccinate lyase
		BEN15_RS09760	amino acid ABC transporter ATP-binding protein
		BEN15_RS09765	amino acid ABC transporter permease
		BEN15_RS09770	N-acetyltransferase
		BEN15_RS09775	hypothetical protein
		BEN15_RS09780	pseudo
		BEN15_RS10825	pseudo
		BEN15_RS09800	amidohydrolase
14	4378	BEN15_RS09955	pseudo
		BEN15_RS09960	MFS transporter
		BEN15_RS09965	KxxxW cyclic peptide radical SAM maturase
		BEN15_RS10865	KxxxW-cyclized peptide pheromone
		BEN15_RS09970	helix-turn-helix domain-containing protein
GI	size	KLDS SM	total 171 / CDS 152 / pseudo 19
1	7212	A9497_RS00275	hypothetical protein
		A9497_RS00280	hypothetical protein
		A9497_RS00285	DNA primase
		A9497_RS00290	hypothetical protein
		A9497_RS00295	hypothetical protein
		A9497_RS09775	pseudo
		A9497_RS00300	hypothetical protein
		A9497_RS00305	hypothetical protein
		A9497_RS00310	hypothetical protein
		A9497_RS00315	XRE family transcriptional regulator
		A9497_RS09780	XRE family transcriptional regulator
		A9497_RS00325	site-specific integrase
		A9497_RS00330	hypothetical protein
2	6466	A9497_RS00875	MutR family transcriptional regulator
		A9497_RS00880	Fe-S oxidoreductase
		A9497_RS00885	IS256 family transposase
		A9497_RS00890	radical SAM protein
		A9497_RS00895	agmatinase
		A9497_RS00900	MFS transporter
3	8409	A9497_RS01390	type I-E CRISPR-associated endonuclease Cas1
		A9497_RS01395	type I-E CRISPR-associated protein Cas6/Cse3/CasE
		A9497_RS01400	type I-E CRISPR-associated protein Cas5/CasD
		A9497_RS01405	type I-E CRISPR-associated protein Cas7/Cse4/CasC
		A9497_RS01410	type I-E CRISPR-associated protein Cse2/CasB
		A9497_RS01415	type I-E CRISPR-associated protein Cse1/CasA
		A9497_RS01420	CRISPR-associated helicase/endonuclease Cas3
		A9497_RS01425	DUF2207 domain-containing protein
4	5607	A9497_RS02645	MFS transporter permease
		A9497_RS02650	oligoendopeptidase F
		A9497_RS02655	helix-turn-helix domain-containing protein
		A9497_RS02660	NUDIX hydrolase
		A9497_RS02665	hypothetical protein
5/6	7681/4509	A9497_RS02885	ABC transporter ATP-binding protein
		A9497_RS02890	hypothetical protein
		A9497_RS02895	hypothetical protein
		A9497_RS02900	sodium transporter
		A9497_RS02905	pseudo
		A9497_RS02910	SPASM domain-containing protein
		A9497_RS02915	transporter
		A9497_RS02920	pseudo
		A9497_RS10075	KxxxW-cyclized peptide pheromone
		A9497_RS02925	helix-turn-helix domain-containing protein
7	4070	A9497_RS05370	type I restriction-modification system subunit M
		A9497_RS05375	pseudo
		A9497_RS05380	DNA-binding protein
8	35767	A9497_RS10250	helix-turn-helix domain-containing protein
		A9497_RS05420	IS30 family transposase
		A9497_RS05425	50S ribosomal protein L17
		A9497_RS05430	DNA-directed RNA polymerase subunit alpha
		A9497_RS05435	30S ribosomal protein S11
		A9497_RS05440	30S ribosomal protein S13
		A9497_RS10255	50S ribosomal protein L36
		A9497_RS05445	translation initiation factor IF-1
		A9497_RS05450	adenylate kinase
		A9497_RS05455	preprotein translocase subunit SecY
		A9497_RS05460	50S ribosomal protein L15
		A9497_RS05465	50S ribosomal protein L30
		A9497_RS05470	30S ribosomal protein S5
		A9497_RS05475	50S ribosomal protein L18
		A9497_RS05480	50S ribosomal protein L6
		A9497_RS05485	30S ribosomal protein S8
		rpsN	30S ribosomal protein S14 type Z
		A9497_RS05495	50S ribosomal protein L5
		A9497_RS05500	50S ribosomal protein L24
		A9497_RS05505	50S ribosomal protein L14
		A9497_RS05510	30S ribosomal protein S17
		A9497_RS05515	50S ribosomal protein L29
		A9497_RS05520	50S ribosomal protein L16
		A9497_RS05525	30S ribosomal protein S3
		A9497_RS05530	50S ribosomal protein L22
		A9497_RS05535	30S ribosomal protein S19
		A9497_RS05540	50S ribosomal protein L2
		A9497_RS05545	50S ribosomal protein L23
		A9497_RS05550	50S ribosomal protein L4
		A9497_RS05555	50S ribosomal protein L3
		A9497_RS05560	30S ribosomal protein S10
		A9497_RS05565	Holliday junction branch migration DNA helicase RuvB
		A9497_RS05570	acyltransferase
		A9497_RS05575	membrane protein
		A9497_RS05580	low molecular weight phosphotyrosine protein phosphatase
		A9497_RS05585	adenylosuccinate synthetase
9	16880	A9497_RS05590	pseudo
		A9497_RS05595	MFS transporter
		A9497_RS05600	bacteriocin biosynthesis protein
		A9497_RS05610	pseudo
		A9497_RS05615	helix-turn-helix domain-containing protein
		A9497_RS05620	hypothetical protein
		A9497_RS05625	ABC transporter ATP-binding protein
		A9497_RS05630	MutR family transcriptional regulator
		A9497_RS05635	radical SAM protein
		A9497_RS05640	ABC transporter ATP-binding protein
		A9497_RS05645	pseudo
		A9497_RS10260	hypothetical protein
		A9497_RS10265	replication initiator protein
		A9497_RS05660	DUF3173 domain-containing protein
10	10748	A9497_RS05795	alkaline shock response membrane anchor protein AmaP
		A9497_RS05800	DUF2273 domain-containing protein
		A9497_RS05805	Asp23/Gls24 family envelope stress response protein
		A9497_RS05810	CsbD family protein
		A9497_RS05815	phosphohydrolase
		A9497_RS05820	IS256 family transposase
		A9497_RS10280	PadR family transcriptional regulator
		A9497_RS10285	PadR family transcriptional regulator
		A9497_RS05830	hypothetical protein
		A9497_RS05835	hypothetical protein
		A9497_RS05840	YhgE/Pip domain-containing protein
		A9497_RS05845	TetR/AcrR family transcriptional regulator
		A9497_RS05850	DUF1304 domain-containing protein
		A9497_RS05855	30S ribosomal protein S4
11	25787	A9497_RS06090	transposase
		A9497_RS06095	IS3 family transposase
		A9497_RS06205	rod shape-determining protein MreC
		A9497_RS06210	rod shape-determining protein MreD
		A9497_RS06215	CHAP domain-containing protein
		A9497_RS06220	ribose-phosphate diphosphokinase
		A9497_RS10295	pseudo
		A9497_RS06230	pyridoxal phosphate-dependent aminotransferase
		A9497_RS06235	DNA repair protein RecO
		A9497_RS06240	phosphate acyltransferase PlsX
		A9497_RS06245	acyl carrier protein
		A9497_RS06250	phosphoribosylaminoimidazolesuccinocarboxamide synthase
		A9497_RS06255	phosphoribosylformylglycinamidine synthase
		A9497_RS06260	amidophosphoribosyltransferase
		A9497_RS06265	phosphoribosylformylglycinamidine cyclo-ligase
		A9497_RS06270	phosphoribosylglycinamide formyltransferase
		A9497_RS06275	bifunctional phosphoribosylaminoimidazolecarboxamide formyltransferase/inosine monophosphate cyclohy
12/13	13289/7920	A9497_RS06620	hypothetical protein
		A9497_RS06625	2-dehydropantoate 2-reductase
		A9497_RS06630	50S ribosomal protein L13
		A9497_RS06635	30S ribosomal protein S9
		A9497_RS06640	ISL3 family transposase
		A9497_RS10325	pseudo
		A9497_RS06645	helix-turn-helix transcriptional regulator
		A9497_RS06650	hypothetical protein
		A9497_RS06655	pseudo
		A9497_RS06660	lantibiotic biosynthesis protein
		A9497_RS06665	lantibiotic transporter
		A9497_RS06670	pseudo
		A9497_RS06675	pseudo
		A9497_RS06680	DNA-binding protein
14	10373	A9497_RS08740	ABC transporter substrate-binding protein
		A9497_RS10480	hypothetical protein
		A9497_RS10485	pseudo
		A9497_RS08750	macrolide ABC transporter
		A9497_RS08755	ABC transporter permease, truncated
		A9497_RS08760	50S ribosomal protein L10
		A9497_RS08765	50S ribosomal protein L7/L12
		A9497_RS08775	pseudo
		A9497_RS10490	hypothetical protein
		A9497_RS08780	pseudo
		A9497_RS08785	ABC transporter permease
		A9497_RS10495	pseudo
		A9497_RS08800	ABC transporter permease
		A9497_RS10500	hypothetical protein
		A9497_RS08805	hypothetical protein
		A9497_RS08810	hypothetical protein
		A9497_RS08815	hypothetical protein
15	4410	A9497_RS09420	transcriptional regulator
		A9497_RS09425	pseudo
		A9497_RS09430	hypothetical protein
		A9497_RS09435	hypothetical protein
		A9497_RS09440	hypothetical protein
		A9497_RS09445	pseudo
		A9497_RS10550	hypothetical protein
		A9497_RS09450	IS3 family transposase
		A9497_RS10555	pseudo
16	5579	A9497_RS09705	hypothetical protein
		A9497_RS09710	hypothetical protein
		A9497_RS09715	hypothetical protein
		A9497_RS09720	restriction endonuclease subunit S
		A9497_RS09725	NTPase
GI	size	LMD-9	total 153 / CDS 140 / pseudo 13
1/2	8127/8779	STER_RS04000	hypothetical protein
		STER_RS04005	hypothetical protein
		STER_RS04010	hypothetical protein
		STER_RS04015	hypothetical protein
		STER_RS04020	hypothetical protein
		STER_RS04025	DNA primase
		STER_RS04030	hypothetical protein
		STER_RS04035	hypothetical protein
		STER_RS04040	hypothetical protein
		STER_RS04045	hypothetical protein
		STER_RS04050	hypothetical protein
		STER_RS04055	pseudo
		STER_RS04060	XRE family transcriptional regulator
		STER_RS04065	XRE family transcriptional regulator
		STER_RS04070	site-specific integrase
3	17203	STER_RS04365	copper-translocating P-type ATPase
		STER_RS04370	IS256 family transposase
		STER_RS04375	pseudo
		STER_RS10300	hypothetical protein
		STER_RS04380	cysteine synthase family protein
		STER_RS04385	cystathionine gamma-synthase
		STER_RS04390	serine acetyltransferase
		STER_RS10305	pseudo
		STER_RS04395	IS256 family transposase
		STER_RS10310	pseudo
		STER_RS04410	DNA methyltransferase
		STER_RS10315	pseudo
		STER_RS04415	sugar transporter
		STER_RS10320	pseudo
		STER_RS04420	hypothetical protein
		STER_RS04425	pseudo
		STER_RS04430	PrsW family intramembrane metalloprotease
		STER_RS04435	zinc ABC transporter substrate-binding protein AdcA
		STER_RS04440	hypothetical protein
4	5144	STER_RS04620	MutR family transcriptional regulator
		STER_RS04625	Fe-S oxidoreductase
		STER_RS04630	radical SAM protein
		STER_RS04635	agmatinase
		STER_RS04640	MFS transporter
5	7922	STER_RS05255	pseudo
		STER_RS05260	cell wall biosynthesis glycosyltransferase
		STER_RS05265	polysaccharide polymerase
		STER_RS05270	glycosyl transferase family 1
		STER_RS05275	cell wall biosynthesis glycosyltransferase
		STER_RS05280	glycosyltransferase family 1 protein
		STER_RS05285	multidrug MFS transporter
		STER_RS05290	UDP-N-acetylglucosamine--LPS N-acetylglucosamine transferase
		STER_RS10440	pseudo
6	4426	STER_RS05585	DUF3492 domain-containing protein
		STER_RS05590	DUF2194 domain-containing protein
		STER_RS05595	hypothetical protein
		STER_RS10460	membrane protein
7	5607	STER_RS06395	MFS transporter permease
		STER_RS06400	oligoendopeptidase F
		STER_RS06405	helix-turn-helix domain-containing protein
		STER_RS06410	NUDIX hydrolase
		STER_RS06415	hypothetical protein
8	9259	STER_RS06655	ABC transporter ATP-binding protein
		STER_RS06660	hypothetical protein
		STER_RS06665	hypothetical protein
		STER_RS06670	sodium transporter
		STER_RS06675	pseudo
		STER_RS06680	SPASM domain-containing protein
		STER_RS06685	transporter
		STER_RS06690	KxxxW cyclic peptide radical SAM maturase
		STER_RS10575	KxxxW-cyclized peptide pheromone
		STER_RS06695	helix-turn-helix domain-containing protein
		STER_RS10580	pseudo
9	4495	STER_RS08040	hypothetical protein
		STER_RS08045	hypothetical protein
		STER_RS08050	ComC/BlpC family peptide pheromone/bacteriocin
		STER_RS08055	hypothetical protein
		STER_RS10690	hypothetical protein
		STER_RS08065	ComC/BlpC family peptide pheromone/bacteriocin
		STER_RS10695	hypothetical protein
		STER_RS08070	hypothetical protein
		STER_RS08075	ComC/BlpC family peptide pheromone/bacteriocin
		STER_RS08080	DNA-binding response regulator
		STER_RS08085	GHKL domain-containing protein
10	28974	STER_RS08990	prepilin-type N-terminal cleavage/methylation domain-containing protein
		STER_RS08995	competence protein CglB
		STER_RS09000	competence protein CglA
		STER_RS09005	DUF1033 domain-containing protein
		STER_RS09010	DNA-directed RNA polymerase subunit beta'
		STER_RS09015	DNA-directed RNA polymerase subunit beta
		STER_RS09020	penicillin-binding protein
		STER_RS09025	tyrosine--tRNA ligase
		STER_RS09030	ketol-acid reductoisomerase
		STER_RS09035	acetolactate synthase small subunit
		STER_RS09040	acetolactate synthase, large subunit, biosynthetic type
		STER_RS09045	dihydroxy-acid dehydratase
		STER_RS09050	ISL3 family transposase
		STER_RS09055	DAK2 domain-containing protein
		STER_RS09060	Asp23/Gls24 family envelope stress response protein
		STER_RS09065	MATE family efflux transporter
		STER_RS09070	threonine synthase
		STER_RS09075	aldehyde dehydrogenase
		STER_RS09080	aldehyde dehydrogenase
		STER_RS09085	alcohol dehydrogenase
		STER_RS09090	alcohol dehydrogenase
		STER_RS09095	hypothetical protein
11	36554	STER_RS09200	hypothetical protein
		STER_RS09205	hypothetical protein
		STER_RS10780	helix-turn-helix domain-containing protein
		STER_RS09210	IS30 family transposase
		STER_RS09215	50S ribosomal protein L17
		STER_RS09220	DNA-directed RNA polymerase subunit alpha
		STER_RS09225	30S ribosomal protein S11
		STER_RS09230	30S ribosomal protein S13
		STER_RS10785	50S ribosomal protein L36
		STER_RS09235	translation initiation factor IF-1
		STER_RS09240	adenylate kinase
		STER_RS09245	preprotein translocase subunit SecY
		STER_RS09250	50S ribosomal protein L15
		STER_RS09255	50S ribosomal protein L30
		STER_RS09260	30S ribosomal protein S5
		STER_RS09265	50S ribosomal protein L18
		STER_RS09270	50S ribosomal protein L6
		STER_RS09275	30S ribosomal protein S8
		rpsN	30S ribosomal protein S14 type Z
		STER_RS09285	50S ribosomal protein L5
		STER_RS09290	50S ribosomal protein L24
		STER_RS09295	50S ribosomal protein L14
		STER_RS09300	30S ribosomal protein S17
		STER_RS09305	50S ribosomal protein L29
		STER_RS09310	50S ribosomal protein L16
		STER_RS09315	30S ribosomal protein S3
		STER_RS09320	50S ribosomal protein L22
		STER_RS09325	30S ribosomal protein S19
		STER_RS09330	50S ribosomal protein L2
		STER_RS09335	50S ribosomal protein L23
		STER_RS09340	50S ribosomal protein L4
		STER_RS09345	50S ribosomal protein L3
		STER_RS09350	30S ribosomal protein S10
		STER_RS09355	Holliday junction branch migration DNA helicase RuvB
		STER_RS09360	acetyltransferase
		STER_RS09365	membrane protein
		STER_RS09370	low molecular weight phosphotyrosine protein phosphatase
		STER_RS09375	adenylosuccinate synthetase
12	16966	STER_RS09380	pseudo
		STER_RS09385	MFS transporter
		STER_RS09390	bacteriocin biosynthesis protein
		STER_RS09400	pseudo
		STER_RS09405	helix-turn-helix domain-containing protein
		STER_RS09410	hypothetical protein
		STER_RS09415	ABC transporter ATP-binding protein
		STER_RS09420	MutR family transcriptional regulator
		STER_RS09425	radical SAM protein
		STER_RS09430	ABC transporter ATP-binding protein
		STER_RS09435	XRE family transcriptional regulator
		STER_RS10790	hypothetical protein
		STER_RS10795	hypothetical protein
		STER_RS09450	DUF3173 domain-containing protein
GI	size	LMG 18311	total 156 / CDS 139 / pseudo 17
1/2	11724/9184	STU_RS19020	transcriptional regulator
		STU_RS10080	pseudo
		STU_RS10085	2-dehydropantoate 2-reductase
		STU_RS10090	50S ribosomal protein L13
		STU_RS10095	30S ribosomal protein S9
		STU_RS19025	hypothetical protein
		STU_RS19030	pseudo
		STU_RS10100	helix-turn-helix transcriptional regulator
		STU_RS10105	hypothetical protein
		STU_RS10110	lantibiotic biosynthesis protein
		STU_RS10115	lantibiotic biosynthesis protein
		STU_RS10120	pseudo
		STU_RS10125	pseudo
		STU_RS10130	integrase
		STU_RS10135	Fis family transcriptional regulator
		STU_RS10140	pseudo
3	5652	STU_RS13015	type I restriction endonuclease subunit R
		STU_RS13020	hypothetical protein
		STU_RS13025	hypothetical protein
		STU_RS13030	restriction endonuclease subunit S
		STU_RS13035	NTPase
4	15660	STU_RS13555	cold-shock protein
		STU_RS13560	cold-shock protein
		STU_RS13565	IS256 family transposase
		STU_RS13570	copper-translocating P-type ATPase
		STU_RS13575	pseudo
		STU_RS13580	type I restriction endonuclease subunit R
		STU_RS19315	hypothetical protein
		STU_RS13585	cysteine synthase family protein
		STU_RS13590	cystathionine gamma-synthase
		STU_RS13595	serine acetyltransferase
		STU_RS19320	pseudo
		STU_RS13600	IS256 family transposase
		STU_RS19325	pseudo
		STU_RS19330	pseudo
		STU_RS13615	type I restriction-modification system methyltransferase subunit, truncated
		STU_RS19335	pseudo
		STU_RS13620	sugar transporter
		STU_RS19340	pseudo
		STU_RS13625	type I restriction-modification system subunit R
5	6263	STU_RS13870	hypothetical protein
		STU_RS13875	XRE family transcriptional regulator
		STU_RS13880	MutR family transcriptional regulator
		STU_RS13885	Fe-S oxidoreductase
		STU_RS13890	radical SAM protein
		STU_RS13895	agmatinase
		STU_RS13900	MFS transporter
6	10849	STU_RS14555	hypothetical protein
		STU_RS14560	exopolysaccharide biosynthesis protein
		STU_RS14565	exopolysaccharide biosynthesis protein
		STU_RS14570	alpha-1,2-fucosyltransferase
		STU_RS14575	exopolysaccharide biosynthesis protein
		STU_RS18955	acyltransferase
		STU_RS14585	hypothetical protein
		STU_RS14590	exopolysaccharide biosynthesis protein, glycosyltransferase
		STU_RS14595	hypothetical protein
		STU_RS18960	hypothetical protein
		STU_RS18965	glycosyltransferase family 2 protein
		STU_RS14605	polysaccharide pyruvyl transferase family protein
		STU_RS19480	hypothetical protein
		STU_RS14610	serine acetyltransferase
		STU_RS14615	multidrug MFS transporter
		STU_RS14620	UDP-N-acetylglucosamine--LPS N-acetylglucosamine transferase
7	4591	STU_RS16390	hypothetical protein
		STU_RS16395	hypothetical protein
		STU_RS16400	transcriptional regulator
		STU_RS16405	hypothetical protein
		STU_RS16410	helix-turn-helix domain-containing protein
		STU_RS16415	radical SAM/SPASM domain-containing protein
8/9	10513/4724	STU_RS17135	hypothetical protein
		STU_RS17140	DNA polymerase IV
		STU_RS17145	formate C-acetyltransferase
		STU_RS17150	carbonate dehydratase
		STU_RS17155	GNAT family N-acetyltransferase
		STU_RS17160	pseudo
		STU_RS17165	type I restriction-modification system subunit S
		STU_RS18970	pseudo
		STU_RS17180	DNA recombinase
		STU_RS17185	hypothetical protein
		STU_RS17190	iron export ABC transporter permease subunit FetB
		STU_RS17195	putrescine/spermidine ABC transporter ATP-binding protein
		STU_RS17200	hypothetical protein
		STU_RS17205	serine hydrolase
10	13572	STU_RS17705	type I glutamate--ammonia ligase
		STU_RS17710	MerR family transcriptional regulator
		STU_RS17715	aromatic acid exporter family protein
		STU_RS19735	pseudo
		STU_RS17725	phosphoglycerate kinase
		STU_RS17730	pseudo
		STU_RS19740	pseudo
		STU_RS17750	type I glyceraldehyde-3-phosphate dehydrogenase
		STU_RS17755	elongation factor G
		STU_RS17760	30S ribosomal protein S7
		STU_RS17765	30S ribosomal protein S12
		STU_RS17770	IS30 family transposase
		STU_RS17775	pur operon repressor
11	35313	STU_RS18320	glutamate--cysteine ligase
		STU_RS18325	glutamate--cysteine ligase
		STU_RS18330	hypothetical protein
		STU_RS18335	helix-turn-helix domain-containing protein
		STU_RS18340	IS30 family transposase
		STU_RS18345	50S ribosomal protein L17
		STU_RS18350	DNA-directed RNA polymerase subunit alpha
		STU_RS18355	30S ribosomal protein S11
		STU_RS18360	30S ribosomal protein S13
		STU_RS19790	50S ribosomal protein L36
		STU_RS18365	translation initiation factor IF-1
		STU_RS18370	adenylate kinase
		STU_RS18375	preprotein translocase subunit SecY
		STU_RS18380	50S ribosomal protein L15
		STU_RS18385	50S ribosomal protein L30
		STU_RS18390	30S ribosomal protein S5
		STU_RS18395	50S ribosomal protein L18
		STU_RS18400	50S ribosomal protein L6
		STU_RS18405	30S ribosomal protein S8
		rpsN	30S ribosomal protein S14 type Z
		STU_RS18415	50S ribosomal protein L5
		STU_RS18420	50S ribosomal protein L24
		STU_RS18425	50S ribosomal protein L14
		STU_RS18430	30S ribosomal protein S17
		STU_RS18435	50S ribosomal protein L29
		STU_RS18440	50S ribosomal protein L16
		STU_RS18445	30S ribosomal protein S3
		STU_RS18450	50S ribosomal protein L22
		STU_RS18455	30S ribosomal protein S19
		STU_RS18460	50S ribosomal protein L2
		STU_RS18465	50S ribosomal protein L23
		STU_RS18470	50S ribosomal protein L4
		STU_RS18475	50S ribosomal protein L3
		STU_RS18480	30S ribosomal protein S10
		STU_RS18485	Holliday junction branch migration DNA helicase RuvB
		STU_RS18490	acetyltransferase
		STU_RS18495	membrane protein
		STU_RS18500	low molecular weight phosphotyrosine protein phosphatase
		STU_RS18505	adenylosuccinate synthetase
12	14708	STU_RS18510	DNA topology modulation protein FlaR
		STU_RS18515	hypothetical protein
		STU_RS18520	IS256 family transposase
		STU_RS18525	helix-turn-helix domain-containing protein
		STU_RS18530	hypothetical protein
		STU_RS18535	ABC transporter ATP-binding protein
		STU_RS18540	MutR family transcriptional regulator
		STU_RS18545	radical SAM protein
		STU_RS18550	ABC transporter ATP-binding protein
		STU_RS18560	replication initiation protein
		STU_RS18565	DUF3173 domain-containing protein
13	8296	STU_RS18710	IS30 family transposase
		STU_RS18715	Asp23/Gls24 family envelope stress response protein
		STU_RS18720	CsbD family protein
		STU_RS18725	NUDIX domain-containing protein
		STU_RS19815	PadR family transcriptional regulator
		STU_RS19820	PadR family transcriptional regulator
		STU_RS18735	hypothetical protein
		STU_RS18740	hypothetical protein
		STU_RS18745	pseudo
		STU_RS18750	TetR/AcrR family transcriptional regulator
GI	size	MN-BM-A01	total 168 / CDS 140 / pseudo 28
1	18149	AMD33_RS00970	acyl carrier protein
		AMD33_RS00975	enoyl-[acyl-carrier-protein] reductase FabK
		AMD33_RS00980	[acyl-carrier-protein] S-malonyltransferase
		AMD33_RS00985	3-oxoacyl-[acyl-carrier-protein] reductase
		AMD33_RS00990	beta-ketoacyl-[acyl-carrier-protein] synthase II
		AMD33_RS00995	acetyl-CoA carboxylase biotin carboxyl carrier protein
		AMD33_RS01000	beta-hydroxyacyl-ACP dehydratase
		AMD33_RS01005	acetyl-CoA carboxylase biotin carboxylase subunit
		AMD33_RS01010	acetyl-CoA carboxylase carboxyltransferase subunit beta
		AMD33_RS01015	acetyl-CoA carboxylase carboxyl transferase subunit alpha
		AMD33_RS01020	S-ribosylhomocysteine lyase
		AMD33_RS09975	type I restriction endonuclease subunit S
		AMD33_RS09980	pseudo
		AMD33_RS01025	IS6 family transposase
		AMD33_RS01030	hypothetical protein
		AMD33_RS01035	DUF3114 domain-containing protein
		AMD33_RS01040	pseudo
		AMD33_RS01045	ABC transporter ATP-binding protein
		AMD33_RS01050	pseudo
		AMD33_RS01055	helix-turn-helix domain-containing protein
		AMD33_RS01060	pseudo
		AMD33_RS01065	IS3 family transposase
2	6526	AMD33_RS02820	hypothetical protein
		AMD33_RS02825	virulence-associated protein E
		AMD33_RS02830	hypothetical protein
		AMD33_RS02835	hypothetical protein
		AMD33_RS02840	hypothetical protein
		AMD33_RS02845	hypothetical protein
		AMD33_RS02850	hypothetical protein
		AMD33_RS02855	hypothetical protein
		AMD33_RS02860	hypothetical protein
		AMD33_RS02865	XRE family transcriptional regulator
		AMD33_RS02870	XRE family transcriptional regulator
		AMD33_RS02875	site-specific integrase
3/4	23694/4642	AMD33_RS03220	UDP-galactopyranose mutase
		AMD33_RS03225	glycosyl transferase
		AMD33_RS03230	glycosyltransferase family 2 protein
		AMD33_RS03235	hypothetical protein
		AMD33_RS03240	hypothetical protein
		AMD33_RS03245	NAD(P)-dependent oxidoreductase
		AMD33_RS03250	pseudo
		AMD33_RS03255	glycosyltransferase family 2 protein
		AMD33_RS03260	glycosyltransferase family 2 protein
		AMD33_RS03265	hypothetical protein
		AMD33_RS03270	hypothetical protein
		AMD33_RS03275	pseudo
		AMD33_RS03280	hypothetical protein
		AMD33_RS10140	pseudo
		AMD33_RS03285	exopolysaccharide biosynthesis protein
		AMD33_RS03290	LytR family transcriptional regulator
		AMD33_RS10145	pseudo
		AMD33_RS03300	IS3 family transposase
[truncated: 1,498 more rows]

## Sheet: GIs with pseudo & ribosomal (2)
Genes within genomic islands of S. thermophilus strains as predicted by IslandViewer 4.
Strain	Genomic island	Genomic island (old)	Size	Locus_tag	Annotated function
ACA-DC 2	1	1	14221	STACADC2_RS00595	hypothetical protein
CDS 72 / pseudogene 18				STACADC2_RS00600	ketopantoate reductase family protein
				STACADC2_RS00605	50S ribosomal protein L13
				STACADC2_RS00610	30S ribosomal protein S9
				STACADC2_RS00615	hypothetical protein
				STACADC2_RS00620	pseudo
				STACADC2_RS00625	helix-turn-helix transcriptional regulator
				STACADC2_RS00630	hypothetical protein
				STACADC2_RS00635	pseudo
				STACADC2_RS00640	lantibiotic biosynthesis protein
				STACADC2_RS00645	lantibiotic transporter
				STACADC2_RS00650	pseudo
				STACADC2_RS00655	pseudo
				STACADC2_RS00660	IS6 family transposase
				STACADC2_RS00665	pseudo
				STACADC2_RS00670	poly-gamma-glutamate biosynthesis protein
				STACADC2_RS00675	ACT domain-containing protein
	2	2	4750	STACADC2_RS03525	DUF4062 domain-containing protein
				STACADC2_RS03530	restriction endonuclease subunit S
				STACADC2_RS03535	pseudo
				STACADC2_RS03540	XRE family transcriptional regulator
	3	3	12475	STACADC2_RS04055	copper-translocating P-type ATPase
				STACADC2_RS04060	transposase
				STACADC2_RS04065	type I restriction endonuclease subunit R
				STACADC2_RS04070	hypothetical protein
				STACADC2_RS04075	cysteine synthase family protein
				STACADC2_RS04080	aminotransferase class V-fold PLP-dependent enzyme
				STACADC2_RS04085	pseudo
				STACADC2_RS04090	pseudo
				STACADC2_RS04095	pseudo
				STACADC2_RS04100	restriction endonuclease subunit S
				STACADC2_RS04105	DNA methyltransferase
				STACADC2_RS04110	pseudo
				STACADC2_RS04115	sugar transporter
	4	4	4512	STACADC2_RS04150	hypothetical protein
				STACADC2_RS04155	pseudo
				STACADC2_RS04160	putative sulfate exporter family transporter
				STACADC2_RS04165	pseudo
				STACADC2_RS04170	pseudo
	5	5	6289	STACADC2_RS04360	pseudo
				STACADC2_RS04365	hypothetical protein
				STACADC2_RS04370	XRE family transcriptional regulator
				STACADC2_RS04375	MutR family transcriptional regulator
				STACADC2_RS04380	Fe-S oxidoreductase
				STACADC2_RS04385	radical SAM protein
				STACADC2_RS04390	agmatinase
				STACADC2_RS04395	MFS transporter
	6	6	7625	STACADC2_RS04995	ISL3-like element ISSth1 family transposase
				STACADC2_RS05000	hypothetical protein
				STACADC2_RS05005	hypothetical protein
				STACADC2_RS05010	hypothetical protein
				STACADC2_RS05015	hypothetical protein
				STACADC2_RS05020	hypothetical protein
				STACADC2_RS05025	hypothetical protein
				STACADC2_RS05030	glycosyltransferase family 2 protein
	7	7	4183	STACADC2_RS05135	N-acetyltransferase
				STACADC2_RS05140	IS200/IS605 family transposase
				STACADC2_RS05145	50S ribosomal protein L20
				STACADC2_RS05150	50S ribosomal protein L35
				STACADC2_RS05155	translation initiation factor IF-3
				STACADC2_RS05160	cytidylate kinase
				STACADC2_RS05165	LysM domain-containing protein
				STACADC2_RS05170	ferredoxin
				STACADC2_RS05175	hypothetical protein
	8	8	4150	STACADC2_RS06635	DUF2142 domain-containing protein
				STACADC2_RS06640	glycosyltransferase family 2 protein
				STACADC2_RS06645	polysaccharide biosynthesis protein
				STACADC2_RS06650	DUF2304 domain-containing protein
	9	9/10	13725	STACADC2_RS07570	thioredoxin
				STACADC2_RS07575	IS3-like element ISSth1b family transposase
				STACADC2_RS07580	ComC/BlpC family peptide pheromone/bacteriocin
				STACADC2_RS07585	hypothetical protein
				STACADC2_RS07590	hypothetical protein
				STACADC2_RS07595	ComC/BlpC family peptide pheromone/bacteriocin
				STACADC2_RS07600	DNA-binding response regulator
				STACADC2_RS07605	ATP-binding protein
				STACADC2_RS07610	ComC/BlpC family peptide pheromone/bacteriocin
				STACADC2_RS07615	pseudo
				STACADC2_RS07620	peptide cleavage/export ABC transporter
				STACADC2_RS07625	hypothetical protein
				STACADC2_RS07630	ABC transporter ATP-binding protein
				STACADC2_RS07635	multidrug ABC transporter permease/ATP-binding protein
	10	11	10847	STACADC2_RS08835	helix-turn-helix domain-containing protein
				STACADC2_RS08840	pseudo
				STACADC2_RS08845	pseudo
				STACADC2_RS08850	MutR family transcriptional regulator
				STACADC2_RS08855	pseudo
				STACADC2_RS08860	ABC transporter ATP-binding protein
				STACADC2_RS08865	replication initiation protein
				STACADC2_RS08870	DUF3173 domain-containing protein
Strain	Genomic island	Genomic island	Size	Locus_tag	Annotated function
APC151	1	1	11303	B1761_RS00025	cysteine synthase family protein
CDS 136 / pseudogene 24				B1761_RS00030	cystathionine gamma-synthase
				B1761_RS00035	serine acetyltransferase
				B1761_RS00040	pseudo
				B1761_RS00045	pseudo
				B1761_RS00050	pseudo
				B1761_RS00055	IS256 family transposase
				B1761_RS00060	sugar transporter
				B1761_RS00065	pseudo
				B1761_RS00070	hypothetical protein
				B1761_RS00075	pseudo
				B1761_RS00080	PrsW family intramembrane metalloprotease
				B1761_RS00085	zinc ABC transporter substrate-binding protein AdcA
				B1761_RS00090	hypothetical protein
	2	2	5144	B1761_RS00290	MutR family transcriptional regulator
				B1761_RS00295	Fe-S oxidoreductase
				B1761_RS00300	radical SAM protein
				B1761_RS00305	agmatinase
				B1761_RS00310	MFS transporter
	3	3	17606	B1761_RS00920	AI-2E family transporter
				B1761_RS00925	pseudo
				B1761_RS00930	pseudo
				B1761_RS00935	pseudo
				B1761_RS00940	phosphatase
				B1761_RS00945	VanZ family protein
				B1761_RS00950	hypothetical protein
				B1761_RS00955	pseudo
				B1761_RS00960	glycosyltransferase family 2 protein
				B1761_RS00965	glycosyltransferase family 2 protein
				B1761_RS00970	hypothetical protein
				B1761_RS00975	glycosyl transferase
				B1761_RS00980	multidrug MFS transporter
				B1761_RS00985	UDP-N-acetylglucosamine--LPS N-acetylglucosamine transferase
				B1761_RS00990	pseudo
				B1761_RS00995	IS3 family transposase
				B1761_RS01000	pseudo
				B1761_RS01005	hypothetical protein
				B1761_RS01010	pseudo
				B1761_RS01015	flippase
				B1761_RS01020	pseudo
				B1761_RS01025	glycosyltransferase family 2 protein
				B1761_RS01030	DUF1792 domain-containing protein
				B1761_RS01035	DUF1792 domain-containing protein
	4	4	5091	B1761_RS02480	transporter
				B1761_RS02485	KxxxW cyclic peptide radical SAM maturase
				B1761_RS02490	KxxxW-cyclized peptide pheromone
				B1761_RS02495	helix-turn-helix domain-containing protein
				B1761_RS02500	pseudo
	5	5	14915	B1761_RS04905	hypothetical protein
				B1761_RS04910	hypothetical protein
				B1761_RS04915	pseudo
				B1761_RS04920	ATP-binding protein
				B1761_RS04925	dicarboxylate/amino acid:cation symporter
				B1761_RS04930	alpha-L-glutamate ligase
				B1761_RS04935	hypothetical protein
				B1761_RS04940	hypothetical protein
				B1761_RS04945	hypothetical protein
				B1761_RS04950	hypothetical protein
				B1761_RS04955	hypothetical protein
				B1761_RS04960	DUF2513 domain-containing protein
				B1761_RS04965	hypothetical protein
				B1761_RS04970	hypothetical protein
				B1761_RS04975	endonuclease
				B1761_RS04980	XRE family transcriptional regulator
				B1761_RS04985	DNA cytosine methyltransferase
				B1761_RS04990	hypothetical protein
	6	6	16813	B1761_RS05020	helix-turn-helix domain-containing protein
				B1761_RS05025	IS30 family transposase
				B1761_RS05030	50S ribosomal protein L17
				B1761_RS05035	DNA-directed RNA polymerase subunit alpha
				B1761_RS05040	30S ribosomal protein S11
				B1761_RS05045	30S ribosomal protein S13
				B1761_RS05050	50S ribosomal protein L36
				B1761_RS05055	translation initiation factor IF-1
				B1761_RS05060	adenylate kinase
				B1761_RS05065	preprotein translocase subunit SecY
				B1761_RS05070	50S ribosomal protein L15
				B1761_RS05075	50S ribosomal protein L30
				B1761_RS05080	30S ribosomal protein S5
				B1761_RS05085	50S ribosomal protein L18
				B1761_RS05090	50S ribosomal protein L6
				B1761_RS05095	30S ribosomal protein S8
				rpsN	30S ribosomal protein S14 type Z
				B1761_RS05105	50S ribosomal protein L5
				B1761_RS05110	50S ribosomal protein L24
				B1761_RS05115	50S ribosomal protein L14
				B1761_RS05120	30S ribosomal protein S17
				B1761_RS05125	50S ribosomal protein L29
				B1761_RS05130	50S ribosomal protein L16
				B1761_RS05135	30S ribosomal protein S3
				B1761_RS05140	50S ribosomal protein L22
				B1761_RS05145	30S ribosomal protein S19
				B1761_RS05150	50S ribosomal protein L2
				B1761_RS05155	50S ribosomal protein L23
				B1761_RS05160	50S ribosomal protein L4
				B1761_RS05165	50S ribosomal protein L3
				B1761_RS05170	30S ribosomal protein S10
				B1761_RS05175	Holliday junction branch migration DNA helicase RuvB
	7	7	7580	B1761_RS05200	adenylate kinase
				B1761_RS05205	MutR family transcriptional regulator
				B1761_RS05210	radical SAM protein
				B1761_RS05215	ABC transporter ATP-binding protein
				B1761_RS05220	XRE family transcriptional regulator
				B1761_RS05225	hypothetical protein
				B1761_RS05230	replication initiator protein
				B1761_RS05235	DUF3173 domain-containing protein
	8	8/9	11868	B1761_RS06220	hypothetical protein
				B1761_RS06225	ketopantoate reductase family protein
				B1761_RS06230	50S ribosomal protein L13
				B1761_RS06235	30S ribosomal protein S9
				B1761_RS06240	pseudo
				B1761_RS06245	helix-turn-helix transcriptional regulator
				B1761_RS06250	hypothetical protein
				B1761_RS06255	pseudo
				B1761_RS06260	lantibiotic biosynthesis protein
				B1761_RS06265	pseudo
				B1761_RS06270	pseudo
				B1761_RS06275	integrase
				B1761_RS06280	Fis family transcriptional regulator
	9	10	22592	B1761_RS07695	acyl carrier protein
				B1761_RS07700	enoyl-[acyl-carrier-protein] reductase FabK
				B1761_RS07705	[acyl-carrier-protein] S-malonyltransferase
				B1761_RS07710	3-oxoacyl-[acyl-carrier-protein] reductase
				B1761_RS07715	beta-ketoacyl-[acyl-carrier-protein] synthase II
				B1761_RS07720	acetyl-CoA carboxylase biotin carboxyl carrier protein
				B1761_RS07725	beta-hydroxyacyl-ACP dehydratase
				B1761_RS07730	acetyl-CoA carboxylase biotin carboxylase subunit
				B1761_RS07735	acetyl-CoA carboxylase carboxyl transferase subunit beta
				B1761_RS07740	acetyl-CoA carboxylase carboxyl transferase subunit alpha
				B1761_RS07745	S-ribosylhomocysteine lyase
				B1761_RS07750	pseudo
				B1761_RS07755	type I restriction endonuclease
				B1761_RS07760	pseudo
				B1761_RS07765	glutamate decarboxylase
				B1761_RS07770	amino acid permease
				B1761_RS07775	hypothetical protein
				B1761_RS07780	IS6 family transposase
				B1761_RS07785	hypothetical protein
				B1761_RS07790	DUF3114 domain-containing protein
				B1761_RS07795	pseudo
				B1761_RS07800	ABC transporter ATP-binding protein
				B1761_RS07805	pseudo
				B1761_RS07810	helix-turn-helix domain-containing protein
				B1761_RS07815	pseudo
				B1761_RS07820	IS3 family transposase
	10	11/12	9929	B1761_RS09595	DNA-binding protein
				B1761_RS09600	hypothetical protein
				B1761_RS09605	hypothetical protein
				B1761_RS09610	hypothetical protein
				B1761_RS09615	DNA primase
				B1761_RS09620	hypothetical protein
				B1761_RS09625	hypothetical protein
				B1761_RS09630	hypothetical protein
				B1761_RS09635	hypothetical protein
				B1761_RS09640	hypothetical protein
				B1761_RS09645	hypothetical protein
				B1761_RS09650	XRE family transcriptional regulator
				B1761_RS09655	XRE family transcriptional regulator
				B1761_RS09660	site-specific integrase
				B1761_RS09665	hypothetical protein
Strain	Genomic island	Genomic island	Size	Locus_tag	Annotated function
ASCC 1275	1	1	35763	T303_RS09825	helix-turn-helix domain-containing protein
CDS 140 / pseudogene 28				T303_RS00505	IS30 family transposase
				T303_RS00510	50S ribosomal protein L17
				T303_RS00515	DNA-directed RNA polymerase subunit alpha
				T303_RS00520	30S ribosomal protein S11
				T303_RS00525	30S ribosomal protein S13
				T303_RS09830	50S ribosomal protein L36
				T303_RS00530	translation initiation factor IF-1
				T303_RS00535	adenylate kinase
				T303_RS00540	preprotein translocase subunit SecY
				T303_RS00545	50S ribosomal protein L15
				T303_RS00550	50S ribosomal protein L30
				T303_RS00555	30S ribosomal protein S5
				T303_RS00560	50S ribosomal protein L18
				T303_RS00565	50S ribosomal protein L6
				T303_RS00570	30S ribosomal protein S8
				rpsN	30S ribosomal protein S14 type Z
				T303_RS00580	50S ribosomal protein L5
				T303_RS00585	50S ribosomal protein L24
				T303_RS00590	50S ribosomal protein L14
				T303_RS00595	30S ribosomal protein S17
				T303_RS00600	50S ribosomal protein L29
				T303_RS00605	50S ribosomal protein L16
				T303_RS00610	30S ribosomal protein S3
				T303_RS00615	50S ribosomal protein L22
				T303_RS00620	30S ribosomal protein S19
				T303_RS00625	50S ribosomal protein L2
				T303_RS00630	50S ribosomal protein L23
				T303_RS00635	50S ribosomal protein L4
				T303_RS00640	50S ribosomal protein L3
				T303_RS00645	30S ribosomal protein S10
				T303_RS00650	Holliday junction branch migration DNA helicase RuvB
				T303_RS00655	acyltransferase
				T303_RS00660	membrane protein
				T303_RS00665	low molecular weight phosphotyrosine protein phosphatase
				T303_RS00670	adenylosuccinate synthetase
				T303_RS00675	pseudo
		2		T303_RS00680	MFS transporter
				T303_RS00685	bacteriocin biosynthesis protein
				T303_RS00690	IS256 family transposase
				T303_RS00695	hypothetical protein
				T303_RS00700	ABC transporter ATP-binding protein
				T303_RS00705	MutR family transcriptional regulator
				T303_RS00710	radical SAM protein
				T303_RS00715	ABC transporter ATP-binding protein
				T303_RS00720	pseudo
				T303_RS09835	hypothetical protein
				T303_RS09840	replication initiator protein
				T303_RS00735	DUF3173 domain-containing protein
	2	3	25790	T303_RS01170	transposase
				T303_RS01175	IS3 family transposase
				T303_RS01285	rod shape-determining protein MreC
				T303_RS01290	rod shape-determining protein MreD
				T303_RS01295	CHAP domain-containing protein
				T303_RS01300	ribose-phosphate diphosphokinase
				T303_RS09885	pseudo
				T303_RS01310	pyridoxal phosphate-dependent aminotransferase
				T303_RS01315	DNA repair protein RecO
				T303_RS01320	phosphate acyltransferase PlsX
				T303_RS01325	acyl carrier protein
				T303_RS01330	phosphoribosylaminoimidazolesuccinocarboxamide synthase
				T303_RS01335	phosphoribosylformylglycinamidine synthase
				T303_RS01340	amidophosphoribosyltransferase
				T303_RS01345	phosphoribosylformylglycinamidine cyclo-ligase
				T303_RS01350	phosphoribosylglycinamide formyltransferase
				T303_RS01355	bifunctional phosphoribosylaminoimidazolecarboxamide formyltransferase/inosine monophosphate cyclohy
	3	4/5	13289	T303_RS01700	hypothetical protein
				T303_RS01705	2-dehydropantoate 2-reductase
				T303_RS01710	50S ribosomal protein L13
				T303_RS01715	30S ribosomal protein S9
				T303_RS01720	ISL3 family transposase
				T303_RS09915	pseudo
				T303_RS01725	helix-turn-helix transcriptional regulator
				T303_RS01730	hypothetical protein
				T303_RS01735	pseudo
				T303_RS01740	lantibiotic biosynthesis protein
				T303_RS01745	lantibiotic transporter
				T303_RS01750	pseudo
				T303_RS01755	pseudo
				T303_RS01760	DNA-binding protein
	4	6	7495	T303_RS03735	ABC transporter substrate-binding protein
				T303_RS10080	hypothetical protein
				T303_RS10085	pseudo
				T303_RS03745	macrolide ABC transporter
				T303_RS03750	ABC transporter permease, truncated
				T303_RS03755	50S ribosomal protein L10
				T303_RS03760	50S ribosomal protein L7/L12
				T303_RS03770	pseudo
				T303_RS10090	hypothetical protein
				T303_RS03775	ABC transporter ATP-binding protein
				T303_RS03780	ABC transporter permease
				T303_RS10095	hypothetical protein
				T303_RS03785	hypothetical protein
	5	7	5578	T303_RS04685	hypothetical protein
				T303_RS04690	hypothetical protein
				T303_RS04695	hypothetical protein
				T303_RS04700	hypothetical protein
				T303_RS04705	restriction endonuclease subunit S
				T303_RS04710	NTPase
	6	8	7212	T303_RS05010	hypothetical protein
				T303_RS05015	hypothetical protein
				T303_RS05020	DNA primase
				T303_RS05025	hypothetical protein
				T303_RS05030	hypothetical protein
				T303_RS10200	pseudo
				T303_RS05040	hypothetical protein
				T303_RS05045	hypothetical protein
				T303_RS05050	hypothetical protein
				T303_RS05055	XRE family transcriptional regulator
				T303_RS10205	XRE family transcriptional regulator
				T303_RS05065	site-specific integrase
				T303_RS05070	hypothetical protein
	7	9	21284	T303_RS05340	cold-shock protein
				T303_RS05345	cold-shock protein
				T303_RS10255	pseudo
				T303_RS05360	IS256 family transposase
				T303_RS05365	pseudo
				T303_RS05370	copper-translocating P-type ATPase
				T303_RS05375	pseudo
				T303_RS05380	type I restriction endonuclease subunit R
				T303_RS10260	pseudo
				T303_RS05385	cysteine synthase family protein
				T303_RS05390	cystathionine gamma-synthase
				T303_RS10265	pseudo
				T303_RS10270	pseudo
				T303_RS05400	pseudo
				T303_RS10275	pseudo
				T303_RS05415	DNA methyltransferase
				T303_RS10280	pseudo
				T303_RS05420	sugar transporter
				T303_RS10285	pseudo
				T303_RS05425	hypothetical protein
				T303_RS05430	pseudo
				T303_RS05435	PrsW family intramembrane metalloprotease
				T303_RS05440	zinc ABC transporter substrate-binding protein AdcA
				T303_RS05445	hypothetical protein
	8	10	6465	T303_RS05640	MutR family transcriptional regulator
				T303_RS05645	Fe-S oxidoreductase
				T303_RS05650	IS256 family transposase
				T303_RS05655	radical SAM protein
				T303_RS05660	pseudo
				T303_RS05665	MFS transporter
	9	11	13041	T303_RS06135	pseudo
				T303_RS06140	pseudo
				T303_RS06145	type I-E CRISPR-associated endoribonuclease Cas2
				T303_RS06150	type I-E CRISPR-associated endonuclease Cas1
				T303_RS06155	type I-E CRISPR-associated protein Cas6/Cse3/CasE
				T303_RS06160	type I-E CRISPR-associated protein Cas5/CasD
				T303_RS06165	type I-E CRISPR-associated protein Cas7/Cse4/CasC
				T303_RS06170	type I-E CRISPR-associated protein Cse2/CasB
				T303_RS06175	pseudo
				T303_RS06180	CRISPR-associated helicase/endonuclease Cas3
				T303_RS06185	DUF2207 domain-containing protein
	10	12	5605	T303_RS07420	MFS transporter permease
				T303_RS07425	pseudo
				T303_RS07430	helix-turn-helix domain-containing protein
				T303_RS07435	NUDIX hydrolase
				T303_RS07440	hypothetical protein
	11	13/14	7681	T303_RS07665	ABC transporter ATP-binding protein
				T303_RS07670	hypothetical protein
				T303_RS07675	hypothetical protein
				T303_RS07680	sodium transporter
				T303_RS07685	pseudo
				T303_RS07690	SPASM domain-containing protein
				T303_RS07695	transporter
				T303_RS07700	pseudo
				T303_RS10520	KxxxW-cyclized peptide pheromone
				T303_RS07705	helix-turn-helix domain-containing protein
Strain	Genomic island	Genomic island	Size	Locus_tag	Annotated function
B59671	1	1	6287	CG712_RS00920	pseudo
CDS 35 / pseudogene 8				CG712_RS00925	hypothetical protein
				CG712_RS00930	XRE family transcriptional regulator
				CG712_RS00935	MutR family transcriptional regulator
				CG712_RS00940	Fe-S oxidoreductase
				CG712_RS00945	radical SAM protein
				CG712_RS00950	agmatinase
				CG712_RS00955	MFS transporter
	2	2	4445	CG712_RS01705	hypothetical protein
				CG712_RS01710	hypothetical protein
				CG712_RS01715	pseudo
				CG712_RS01720	hypothetical protein
				CG712_RS01725	hypothetical protein
				CG712_RS01730	hypothetical protein
	3	3	4173	CG712_RS02935	uroporphyrinogen decarboxylase
				CG712_RS02940	glutathione peroxidase
				CG712_RS02945	hypothetical protein
				CG712_RS02950	pseudo
				CG712_RS02955	pseudo
				CG712_RS02960	TetR/AcrR family transcriptional regulator
				CG712_RS02965	pseudo
	4	4	10849	CG712_RS05625	helix-turn-helix domain-containing protein
				CG712_RS05630	hypothetical protein
				CG712_RS05635	ABC transporter ATP-binding protein
				CG712_RS05640	MutR family transcriptional regulator
				CG712_RS05645	pseudo
				CG712_RS05650	ABC transporter ATP-binding protein
				CG712_RS05655	pseudo
				CG712_RS05660	DUF3173 domain-containing protein
	5	5/6/7	10973	CG712_RS09525	ComC/BlpC family peptide pheromone/bacteriocin
				CG712_RS09530	pseudo
				CG712_RS09535	hypothetical protein
				CG712_RS09540	plasmid mobilization relaxosome protein MobC
				CG712_RS09545	relaxase
				CG712_RS09550	hypothetical protein
				CG712_RS09555	LytTR family transcriptional regulator
				CG712_RS09560	DNA-binding response regulator
				CG712_RS09565	GHKL domain-containing protein
				CG712_RS09570	ComC/BlpC family peptide pheromone/bacteriocin
				CG712_RS09575	bacteriocin secretion accessory protein
				CG712_RS09580	peptide cleavage/export ABC transporter
				CG712_RS09585	ThmA bacteriocin
				CG712_RS09590	class IIb bacteriocin, lactobin A/cerein 7B family
Strain	Genomic island	Genomic island	Size	Locus_tag	Annotated function
CNRZ1066	1	1/2	14523	STR_RS00605	hypothetical protein
CDS 118 / pseudogene 31				STR_RS00610	2-dehydropantoate 2-reductase
				STR_RS00615	50S ribosomal protein L13
				STR_RS00620	30S ribosomal protein S9
				STR_RS09610	hypothetical protein
				STR_RS09615	pseudo
				STR_RS00625	pseudo
				STR_RS00630	hypothetical protein
				STR_RS00635	pseudo
				STR_RS00640	lantibiotic biosynthesis protein
				STR_RS00645	lantibiotic transporter
				STR_RS00650	pseudo
				STR_RS00655	pseudo
				STR_RS00660	pseudo
				STR_RS00665	pseudo
				STR_RS00670	IS30 family transposase
	2	3/4	17365	STR_RS03470	(deoxy)nucleoside triphosphate pyrophosphohydrolase
				STR_RS03475	pseudo
				STR_RS09820	pseudo
				STR_RS03480	hypothetical protein
				STR_RS03485	hypothetical protein
				STR_RS03490	pseudo
				STR_RS03495	hypothetical protein
				STR_RS03500	hypothetical protein
				STR_RS03505	hypothetical protein
				STR_RS03510	XRE family transcriptional regulator
				STR_RS03515	hypothetical protein
				STR_RS03520	IS30 family transposase
				STR_RS03525	lysine--tRNA ligase
				STR_RS03530	LysM domain-containing protein
				STR_RS03535	hypothetical protein
				STR_RS03540	hypothetical protein
				STR_RS03545	HAD family hydrolase
				STR_RS03550	hypothetical protein
				STR_RS03555	histidine phosphatase family protein
				STR_RS03560	aminoacyl-tRNA deacylase
				STR_RS03565	N-acetylmuramoyl-L-alanine amidase
				STR_RS03570	hypothetical protein
				STR_RS03575	hypothetical protein
				STR_RS03580	DUF2974 domain-containing protein
				STR_RS09825	DUF2974 domain-containing protein
				STR_RS09830	hypothetical protein
				STR_RS03585	DUF2974 domain-containing protein
	3	5	5627	STR_RS03600	ATP-binding protein
				STR_RS03605	hypothetical protein
				STR_RS03610	restriction endonuclease subunit S
				STR_RS03615	NTPase
	4	6	19491	STR_RS04205	cold-shock protein
				STR_RS04210	cold-shock protein
				STR_RS04215	IS256 family transposase
				STR_RS04220	copper-translocating P-type ATPase
				STR_RS04225	pseudo
				STR_RS04230	type I restriction endonuclease subunit R
				STR_RS09890	hypothetical protein
				STR_RS04235	cysteine synthase family protein
				STR_RS04240	cystathionine gamma-synthase
				STR_RS04245	pseudo
				STR_RS09895	pseudo
				STR_RS04250	IS256 family transposase
				STR_RS09900	pseudo
				STR_RS09905	pseudo
				STR_RS04265	pseudo
				STR_RS04270	pseudo
				STR_RS04275	sugar transporter
				STR_RS09910	pseudo
				STR_RS04280	type I restriction-modification system subunit R
				STR_RS04285	pseudo
				STR_RS09915	pseudo
				STR_RS04295	zinc ABC transporter substrate-binding protein AdcA
				STR_RS04300	hypothetical protein
	5	7	6166	STR_RS04520	pseudo
				STR_RS04525	XRE family transcriptional regulator
				STR_RS04530	MutR family transcriptional regulator
				STR_RS04535	Fe-S oxidoreductase
				STR_RS04540	radical SAM protein
				STR_RS04545	agmatinase
				STR_RS04550	MFS transporter
	6	8	6935	STR_RS05025	IS30 family transposase
				STR_RS05030	hypothetical protein
				STR_RS05035	UDP-N-acetylglucosamine enolpyruvyl transferase
				STR_RS05040	NUDIX domain-containing protein
				STR_RS05045	tyrosine--tRNA ligase
				STR_RS05050	MutR family transcriptional regulator
	7	9/10	12719	STR_RS05165	AI-2E family transporter
				STR_RS05170	pseudo
				STR_RS05175	pseudo
				STR_RS05180	IS256 family transposase
				STR_RS05185	lipopolysaccharide 1,6-galactosyltransferase
				STR_RS05190	pseudo
				STR_RS05195	VanZ family protein
				STR_RS05200	exopolysaccharide biosynthesis protein
				STR_RS05205	exopolysaccharide polymerization protein
				STR_RS05210	exopolysaccharide gene cluster protein
				STR_RS05215	EpsG family protein
				STR_RS05220	glycosyltransferase family 2 protein
				STR_RS05225	acyltransferase
	8	11	4087	STR_RS06365	amino acid ABC transporter permease
				STR_RS06370	GNAT family N-acetyltransferase
				STR_RS06375	hypothetical protein
				STR_RS06380	pseudo
				STR_RS06385	glycerol dehydrogenase
				STR_RS06390	glycerol dehydrogenase
				STR_RS06395	hypothetical protein
	9	12	4591	STR_RS07050	hypothetical protein
				STR_RS07055	hypothetical protein
				STR_RS07060	transcriptional regulator
				STR_RS07065	hypothetical protein
				STR_RS07070	helix-turn-helix domain-containing protein
				STR_RS07075	radical SAM/SPASM domain-containing protein
	10	13/14	25706	STR_RS07785	hypothetical protein
				STR_RS07790	DNA polymerase IV
				STR_RS07795	formate C-acetyltransferase
				STR_RS07800	carbonate dehydratase
				STR_RS07805	pseudo
				STR_RS10250	pseudo
				STR_RS07810	type I restriction-modification system subunit S
				STR_RS07815	plasmid mobilization protein
				STR_RS07820	recombinase
				STR_RS07825	DNA recombinase
				STR_RS07830	hypothetical protein
				STR_RS07835	iron export ABC transporter permease subunit FetB
				STR_RS07840	putrescine/spermidine ABC transporter ATP-binding protein
				STR_RS07845	hypothetical protein
				STR_RS07850	serine hydrolase
				STR_RS07855	peptidase
				STR_RS07860	IS30 family transposase
				STR_RS07865	CPBP family intramembrane metalloprotease
				STR_RS07870	aquaporin family protein
				STR_RS07875	Xaa-Pro dipeptidyl-peptidase
				STR_RS07880	hypothetical protein
				STR_RS10255	pseudo
				STR_RS07895	ComC/BlpC family peptide pheromone/bacteriocin
				STR_RS07900	DNA-binding response regulator
				STR_RS07905	ATP-binding protein
				STR_RS07910	ComC/BlpC family peptide pheromone/bacteriocin
				STR_RS07915	pseudo
				STR_RS07920	peptide cleavage/export ABC transporter
	11	15	15951	STR_RS09110	DNA topology modulation protein FlaR
				STR_RS09115	MFS transporter
				STR_RS09120	bacteriocin biosynthesis protein
				STR_RS09125	pseudo
				STR_RS09130	helix-turn-helix domain-containing protein
				STR_RS09135	hypothetical protein
				STR_RS09140	pseudo
				STR_RS09145	MutR family transcriptional regulator
				STR_RS09150	radical SAM protein
				STR_RS09155	ABC transporter ATP-binding protein
				STR_RS09165	replication initiation protein
				STR_RS09170	DUF3173 domain-containing protein
Strain	Genomic island	Genomic island	Size	Locus_tag	Annotated function
CS8	1	1	6166	BAY21_RS00380	MFS transporter
CDS 107 / pseudogene 26				BAY21_RS00385	agmatinase
				BAY21_RS00390	radical SAM protein
				BAY21_RS00395	Fe-S oxidoreductase
				BAY21_RS00400	MutR family transcriptional regulator
				BAY21_RS00405	XRE family transcriptional regulator
				BAY21_RS00410	pseudo
	2	2/3	12538	BAY21_RS00660	sugar transporter
				BAY21_RS00665	pseudo
				BAY21_RS00670	pseudo
				BAY21_RS09520	pseudo
				BAY21_RS09525	pseudo
				BAY21_RS00685	IS256 family transposase
				BAY21_RS09530	pseudo
				BAY21_RS00690	pseudo
				BAY21_RS00695	cystathionine gamma-synthase
				BAY21_RS00700	cysteine synthase family protein
				BAY21_RS09535	hypothetical protein
				BAY21_RS00705	type I restriction endonuclease subunit R
				BAY21_RS00710	IS256 family transposase
				BAY21_RS00715	copper-translocating P-type ATPase
	3	4	7605	BAY21_RS00960	site-specific integrase
				BAY21_RS00965	XRE family transcriptional regulator
				BAY21_RS00970	XRE family transcriptional regulator
				BAY21_RS00975	hypothetical protein
				BAY21_RS00980	hypothetical protein
				BAY21_RS00985	hypothetical protein
				BAY21_RS00990	hypothetical protein
				BAY21_RS00995	hypothetical protein
				BAY21_RS01000	hypothetical protein
				BAY21_RS01005	DNA primase
				BAY21_RS01010	hypothetical protein
				BAY21_RS01015	hypothetical protein
				BAY21_RS01020	hypothetical protein
	4	5	5627	BAY21_RS01305	NTPase
				BAY21_RS01310	restriction endonuclease subunit S
				BAY21_RS01315	hypothetical protein
				BAY21_RS01320	ATP-binding protein
	5	6	4411	BAY21_RS01400	hypothetical protein
				BAY21_RS01405	XRE family transcriptional regulator
				BAY21_RS01410	hypothetical protein
				BAY21_RS01415	hypothetical protein
				BAY21_RS01420	hypothetical protein
				BAY21_RS01425	hypothetical protein
				BAY21_RS01430	hypothetical protein
				BAY21_RS01435	hypothetical protein
	6	7/8	19736	BAY21_RS04145	ACT domain-containing protein
				BAY21_RS04150	hypothetical protein
				BAY21_RS04155	pseudo
				BAY21_RS04165	pseudo
				BAY21_RS04170	pseudo
				BAY21_RS04175	IS30 family transposase
				BAY21_RS04180	pseudo
				BAY21_RS04185	pseudo
				BAY21_RS04190	pseudo
				BAY21_RS04195	pseudo
				BAY21_RS04200	lantibiotic transporter
				BAY21_RS04205	lantibiotic biosynthesis protein
				BAY21_RS04210	pseudo
				BAY21_RS04215	hypothetical protein
				BAY21_RS04220	pseudo
				BAY21_RS09805	pseudo
				BAY21_RS09810	hypothetical protein
				BAY21_RS04225	30S ribosomal protein S9
				BAY21_RS04230	50S ribosomal protein L13
				BAY21_RS04235	2-dehydropantoate 2-reductase
				BAY21_RS04240	hypothetical protein
				BAY21_RS09815	transcriptional regulator
				BAY21_RS04245	pseudo
				BAY21_RS04250	hypothetical protein
	7	9	15951	BAY21_RS05185	DUF3173 domain-containing protein
				BAY21_RS05190	replication initiation protein
				BAY21_RS05200	ABC transporter ATP-binding protein
				BAY21_RS05205	radical SAM protein
				BAY21_RS05210	MutR family transcriptional regulator
				BAY21_RS05215	pseudo
				BAY21_RS05220	hypothetical protein
				BAY21_RS05225	helix-turn-helix domain-containing protein
				BAY21_RS05230	pseudo
				BAY21_RS05235	bacteriocin biosynthesis protein
				BAY21_RS05240	MFS transporter
				BAY21_RS05245	DNA topology modulation protein FlaR
	8	10/11	20281	BAY21_RS09960	hypothetical protein
				BAY21_RS06450	peptide cleavage/export ABC transporter
				BAY21_RS06455	pseudo
				BAY21_RS06460	ComC/BlpC family peptide pheromone/bacteriocin
				BAY21_RS06465	ATP-binding protein
				BAY21_RS06470	DNA-binding response regulator
				BAY21_RS06475	ComC/BlpC family peptide pheromone/bacteriocin
				BAY21_RS09965	pseudo
				BAY21_RS06490	hypothetical protein
				BAY21_RS06495	Xaa-Pro dipeptidyl-peptidase
				BAY21_RS06500	aquaporin family protein
				BAY21_RS06505	CPBP family intramembrane metalloprotease
				BAY21_RS06510	IS30 family transposase
				BAY21_RS06515	peptidase
				BAY21_RS06520	serine hydrolase
				BAY21_RS06525	hypothetical protein
				BAY21_RS06530	ABC transporter ATPase
				BAY21_RS06535	iron export ABC transporter permease subunit FetB
				BAY21_RS06540	hypothetical protein
				BAY21_RS06545	DNA recombinase
				BAY21_RS06550	recombinase
				BAY21_RS06555	plasmid mobilization protein
				BAY21_RS06560	type I restriction-modification system subunit S
				BAY21_RS09970	pseudo
				BAY21_RS06565	pseudo
	9	12/13	7879	BAY21_RS07960	amidohydrolase
				BAY21_RS07965	hypothetical protein
				BAY21_RS07970	glycerol dehydrogenase
				BAY21_RS07975	glycerol dehydrogenase
				BAY21_RS07980	pseudo
				BAY21_RS07985	hypothetical protein
				BAY21_RS07990	GNAT family N-acetyltransferase
				BAY21_RS07995	amino acid ABC transporter permease
				BAY21_RS08000	amino acid ABC transporter ATP-binding protein
				BAY21_RS08005	adenylosuccinate lyase
				BAY21_RS08010	amino acid ABC transporter substrate-binding protein
	10	14/15	10035	BAY21_RS09125	glycosyltransferase family 1 protein
				BAY21_RS09130	acyltransferase
				BAY21_RS09135	glycosyltransferase family 2 protein
				BAY21_RS09140	EpsG family protein
				BAY21_RS09145	exopolysaccharide gene cluster protein
				BAY21_RS09150	exopolysaccharide polymerization protein
				BAY21_RS09155	exopolysaccharide biosynthesis protein
				BAY21_RS09160	VanZ family protein
				BAY21_RS09165	pseudo
				BAY21_RS09170	lipopolysaccharide 1,6-galactosyltransferase
	11	16	5850	BAY21_RS09310	MutR family transcriptional regulator
				BAY21_RS09315	tyrosine--tRNA ligase
				BAY21_RS09320	NUDIX domain-containing protein
				BAY21_RS09325	UDP-N-acetylglucosamine enolpyruvyl transferase
				BAY21_RS09330	hypothetical protein
Strain	Genomic island	Genomic island	Size	Locus_tag	Annotated function
DGCC 7710	1	1/2	12728	CW339_RS00585	50S ribosomal protein L13
CDS 138 / pseudogene 23				CW339_RS00590	30S ribosomal protein S9
				CW339_RS00595	ISL3 family transposase
				CW339_RS00600	pseudo
				CW339_RS00605	helix-turn-helix transcriptional regulator
				CW339_RS00610	hypothetical protein
				CW339_RS00615	pseudo
				CW339_RS00620	lantibiotic biosynthesis protein
				CW339_RS00625	lantibiotic transporter
				CW339_RS00630	pseudo
				CW339_RS00635	pseudo
				CW339_RS00640	DNA-binding protein
				CW339_RS00645	hypothetical protein
	2	3	4715	CW339_RS02625	ABC transporter substrate-binding protein
				CW339_RS02630	hypothetical protein
				CW339_RS02635	pseudo
				CW339_RS02640	macrolide ABC transporter
				CW339_RS02645	ABC transporter permease, truncated
				CW339_RS02650	50S ribosomal protein L10
				CW339_RS02655	50S ribosomal protein L7/L12
				CW339_RS02660	pseudo
				CW339_RS02665	hypothetical protein
	3	4	5579	CW339_RS03635	hypothetical protein
				CW339_RS03640	hypothetical protein
				CW339_RS03645	hypothetical protein
				CW339_RS03650	restriction endonuclease subunit S
				CW339_RS03655	NTPase
	4	5	7212	CW339_RS03950	hypothetical protein
				CW339_RS03955	hypothetical protein
				CW339_RS03960	DNA primase
				CW339_RS03965	hypothetical protein
				CW339_RS03970	hypothetical protein
				CW339_RS03975	pseudo
				CW339_RS03980	hypothetical protein
				CW339_RS03985	hypothetical protein
				CW339_RS03990	hypothetical protein
				CW339_RS03995	XRE family transcriptional regulator
				CW339_RS04000	XRE family transcriptional regulator
				CW339_RS04005	site-specific integrase
				CW339_RS04010	hypothetical protein
	5	6	12439	CW339_RS04295	copper-translocating P-type ATPase
				CW339_RS04300	IS256 family transposase
				CW339_RS04305	pseudo
				CW339_RS04310	pseudo
				CW339_RS04315	cysteine synthase family protein
				CW339_RS04320	aminotransferase class V-fold PLP-dependent enzyme
				CW339_RS04325	pseudo
				CW339_RS04330	XRE family transcriptional regulator
				CW339_RS04335	IS256 family transposase
				CW339_RS04340	pseudo
				CW339_RS04345	DNA methyltransferase
				CW339_RS04350	pseudo
				CW339_RS04355	sugar transporter
	6	7	6466	CW339_RS04585	Rgg/GadR/MutR family transcriptional regulator
				CW339_RS04590	Fe-S oxidoreductase
				CW339_RS04595	IS256 family transposase
				CW339_RS04600	radical SAM protein
				CW339_RS04605	arginase family protein
				CW339_RS04610	MFS transporter
	7	8	13042	CW339_RS05105	pseudo
				CW339_RS05110	pseudo
				cas2e	type I-E CRISPR-associated endoribonuclease Cas2
				CW339_RS05120	type I-E CRISPR-associated endonuclease Cas1
				cas6e	type I-E CRISPR-associated protein Cas6/Cse3/CasE
				cas5e	type I-E CRISPR-associated protein Cas5/CasD
				cas7e	type I-E CRISPR-associated protein Cas7/Cse4/CasC
				casB	type I-E CRISPR-associated protein Cse2/CasB
				CW339_RS05145	type I-E CRISPR-associated protein Cse1/CasA
				CW339_RS05150	CRISPR-associated helicase/endonuclease Cas3
				CW339_RS05155	DUF2207 domain-containing protein
	8	9	5607	CW339_RS06415	MFS transporter permease
				CW339_RS06420	oligoendopeptidase F
				CW339_RS06425	Rgg/GadR/MutR family transcriptional regulator
				CW339_RS06430	NUDIX hydrolase
				CW339_RS06435	hypothetical protein
	9	10	4677	CW339_RS06680	sodium transporter
				CW339_RS06685	pseudo
				CW339_RS06690	SPASM domain-containing protein
				CW339_RS06695	pseudo
				CW339_RS06700	transporter
				kwcM	pseudo
				CW339_RS06710	KxxxW-cyclized peptide pheromone
				CW339_RS06715	Rgg/GadR/MutR family transcriptional regulator
	10	11	8496	CW339_RS08065	IS3-like element ISSth1b family transposase
				CW339_RS08070	hypothetical protein
				CW339_RS08075	hypothetical protein
				CW339_RS08080	hypothetical protein
				CW339_RS08085	ComC/BlpC family peptide pheromone/bacteriocin
				CW339_RS08090	hypothetical protein
				CW339_RS08095	ComC/BlpC family peptide pheromone/bacteriocin
				CW339_RS08100	DNA-binding response regulator
				CW339_RS08105	GHKL domain-containing protein
				CW339_RS08110	ComC/BlpC family peptide pheromone/bacteriocin
				CW339_RS08115	bacteriocin secretion accessory protein
	11	12	4070	CW339_RS09155	type I restriction-modification system subunit M
				CW339_RS09160	pseudo
				CW339_RS09165	DNA-binding protein
	12	13	39057	CW339_RS09195	hypothetical protein
				CW339_RS09200	hypothetical protein
				CW339_RS09205	helix-turn-helix domain-containing protein
				CW339_RS09210	IS30 family transposase
				CW339_RS09215	50S ribosomal protein L17
				CW339_RS09220	DNA-directed RNA polymerase subunit alpha
				CW339_RS09225	30S ribosomal protein S11
				CW339_RS09230	30S ribosomal protein S13
				CW339_RS09235	50S ribosomal protein L36
				CW339_RS09240	translation initiation factor IF-1
				CW339_RS09245	adenylate kinase
				CW339_RS09250	preprotein translocase subunit SecY
				CW339_RS09255	50S ribosomal protein L15
				CW339_RS09260	50S ribosomal protein L30
				CW339_RS09265	30S ribosomal protein S5
				CW339_RS09270	50S ribosomal protein L18
				CW339_RS09275	50S ribosomal protein L6
				CW339_RS09280	30S ribosomal protein S8
				CW339_RS09285	type Z 30S ribosomal protein S14
				CW339_RS09290	50S ribosomal protein L5
				CW339_RS09295	50S ribosomal protein L24
				CW339_RS09300	50S ribosomal protein L14
				CW339_RS09305	30S ribosomal protein S17
				CW339_RS09310	50S ribosomal protein L29
				CW339_RS09315	50S ribosomal protein L16
				CW339_RS09320	30S ribosomal protein S3
				CW339_RS09325	50S ribosomal protein L22
				CW339_RS09330	30S ribosomal protein S19
				CW339_RS09335	50S ribosomal protein L2
				CW339_RS09340	50S ribosomal protein L23
				CW339_RS09345	50S ribosomal protein L4
				CW339_RS09350	50S ribosomal protein L3
				CW339_RS09355	30S ribosomal protein S10
				CW339_RS09360	Holliday junction branch migration DNA helicase RuvB
				CW339_RS09365	acyltransferase
				CW339_RS09370	membrane protein
				CW339_RS09375	low molecular weight phosphotyrosine protein phosphatase
				CW339_RS09380	adenylosuccinate synthetase
				CW339_RS09385	pseudo
		14		CW339_RS09390	MFS transporter
				CW339_RS09395	ThiF family adenylyltransferase
				CW339_RS09400	pseudo
				CW339_RS09405	Rgg/GadR/MutR family transcriptional regulator
				CW339_RS09410	hypothetical protein
				CW339_RS09415	ABC transporter ATP-binding protein
				CW339_RS09420	MutR family transcriptional regulator
				CW339_RS09425	radical SAM protein
				CW339_RS09430	ABC transporter ATP-binding protein
				CW339_RS09435	pseudo
				CW339_RS09440	pseudo
				CW339_RS09445	DUF3173 domain-containing protein
	13	15	10748	CW339_RS09595	alkaline shock response membrane anchor protein AmaP
				CW339_RS09600	DUF2273 domain-containing protein
				CW339_RS09605	Asp23/Gls24 family envelope stress response protein
				CW339_RS09610	CsbD family protein
				CW339_RS09615	phosphohydrolase
				CW339_RS09620	IS256 family transposase
				CW339_RS09625	pseudo
				CW339_RS09630	hypothetical protein
				CW339_RS09635	hypothetical protein
				CW339_RS09640	YhgE/Pip domain-containing protein
				CW339_RS09645	TetR/AcrR family transcriptional regulator
				CW339_RS09650	DUF1304 domain-containing protein
				CW339_RS09655	30S ribosomal protein S4
Strain	Genomic island	Genomic island	Size	Locus_tag	Annotated function
EPS	1	1	9190	CR922_RS00680	pseudo
CDS 63 / pseudogene 14				CR922_RS00685	lantibiotic biosynthesis protein
				CR922_RS00690	lantibiotic transporter
				CR922_RS00695	pseudo
				CR922_RS00700	pseudo
				CR922_RS00705	pseudo
				CR922_RS00710	pseudo
	2	2/3	8605	CR922_RS01495	serine hydrolase
				CR922_RS01500	hypothetical protein
				CR922_RS01505	ABC transporter ATPase
				CR922_RS01510	iron export ABC transporter permease subunit FetB
				CR922_RS01515	hypothetical protein
				CR922_RS01520	pseudo
				CR922_RS01525	recombinase
				CR922_RS01530	plasmid mobilization protein
				CR922_RS01535	type I restriction-modification system subunit S
				CR922_RS01540	pseudo
				CR922_RS01545	pseudo
				CR922_RS01550	pseudo
				pflB	formate C-acetyltransferase
	3	4/5	7880	CR922_RS03000	amidohydrolase
				CR922_RS03005	hypothetical protein
				CR922_RS03010	glycerol dehydrogenase
				CR922_RS03015	glycerol dehydrogenase
				CR922_RS03020	aminotransferase
				CR922_RS03025	hypothetical protein
				CR922_RS03030	GNAT family N-acetyltransferase
				CR922_RS03035	amino acid permease
				CR922_RS03040	amino acid ABC transporter ATP-binding protein
				CR922_RS03045	adenylosuccinate lyase
				CR922_RS03050	amino acid ABC transporter substrate-binding protein
	4	6	6166	CR922_RS04875	MFS transporter
				CR922_RS04880	agmatinase
				CR922_RS04885	radical SAM protein
				CR922_RS04890	Fe-S oxidoreductase
				CR922_RS04895	MutR family transcriptional regulator
				CR922_RS04900	XRE family transcriptional regulator
				CR922_RS04905	pseudo
	5	7	4333	CR922_RS05030	hypothetical protein
				CR922_RS05035	site-specific DNA-methyltransferase
				CR922_RS05040	type III restriction endonuclease
				CR922_RS05045	pseudo
	6	8	7183	CR922_RS05480	site-specific integrase
				CR922_RS05485	XRE family transcriptional regulator
				CR922_RS05490	transcriptional regulator
				CR922_RS05495	hypothetical protein
				CR922_RS05500	hypothetical protein
				CR922_RS05505	hypothetical protein
				CR922_RS05510	hypothetical protein
				CR922_RS05515	hypothetical protein
				CR922_RS05520	hypothetical protein
				CR922_RS05525	DNA primase
				CR922_RS05530	hypothetical protein
				CR922_RS05535	hypothetical protein
	7	9	4694	CR922_RS05830	restriction endonuclease subunit S
				CR922_RS05835	pseudo
				CR922_RS05840	hypothetical protein
	8	10	4411	CR922_RS05930	hypothetical protein
				CR922_RS05935	XRE family transcriptional regulator
				CR922_RS05940	hypothetical protein
				CR922_RS05945	hypothetical protein
				CR922_RS05950	hypothetical protein
				CR922_RS05955	hypothetical protein
				CR922_RS05960	hypothetical protein
				CR922_RS05965	hypothetical protein
	9	11	15950	CR922_RS09270	DNA topology modulation protein FlaR
				CR922_RS09275	MFS transporter
				CR922_RS09280	MccB-like protein
				CR922_RS09285	pseudo
				CR922_RS09290	helix-turn-helix domain-containing protein
				CR922_RS09295	hypothetical protein
				CR922_RS09300	pseudo
				CR922_RS09305	MutR family transcriptional regulator
				CR922_RS09310	radical SAM protein
				CR922_RS09315	ABC transporter ATP-binding protein
				CR922_RS09320	replication initiation protein
				CR922_RS09325	DUF3173 domain-containing protein
Strain	Genomic island	Genomic island	Size	Locus_tag	Annotated function
GABA	1	1/2	11221	CR921_RS00590	2-dehydropantoate 2-reductase
CDS 137 / pseudogene 16				CR921_RS00595	50S ribosomal protein L13
				CR921_RS00600	30S ribosomal protein S9
				CR921_RS00605	hypothetical protein
				CR921_RS00610	pseudo
				CR921_RS00615	helix-turn-helix transcriptional regulator
				CR921_RS00620	hypothetical protein
				CR921_RS00625	pseudo
				CR921_RS00630	lantibiotic biosynthesis protein
				CR921_RS00635	lantibiotic transporter
				CR921_RS00640	pseudo
				CR921_RS00645	site-specific integrase
				CR921_RS00650	DNA-binding protein
	2	3/4	18227	CR921_RS02020	acyl carrier protein
				CR921_RS02025	enoyl-[acyl-carrier-protein] reductase FabK
				fabD	[acyl-carrier-protein] S-malonyltransferase
				fabG	3-oxoacyl-[acyl-carrier-protein] reductase
				fabF	beta-ketoacyl-[acyl-carrier-protein] synthase II
				CR921_RS02045	acetyl-CoA carboxylase biotin carboxyl carrier protein
				fabZ	beta-hydroxyacyl-ACP dehydratase
				accC	acetyl-CoA carboxylase biotin carboxylase subunit
				CR921_RS02060	acetyl-CoA carboxylase carboxyltransferase subunit beta
				CR921_RS02065	acetyl-CoA carboxylase carboxyl transferase subunit alpha
				CR921_RS02070	S-ribosylhomocysteine lyase
				CR921_RS02075	type I restriction endonuclease subunit S
				CR921_RS02080	restriction endonuclease
				CR921_RS02085	pseudo
				CR921_RS02090	glutamate decarboxylase
				CR921_RS02095	amino acid permease
				CR921_RS02100	hypothetical protein
				CR921_RS02105	IS6 family transposase
				CR921_RS02110	cytoplasmic protein
				CR921_RS02115	hypothetical protein
				CR921_RS02120	hypothetical protein
				CR921_RS02125	AbrB/MazE/SpoVT family DNA-binding domain-containing protein
				CR921_RS02130	pseudo
	3	5/6/7	14916	CR921_RS02755	hypothetical protein
				CR921_RS02760	hypothetical protein
				CR921_RS02765	hypothetical protein
				CR921_RS02770	hypothetical protein
				CR921_RS02775	hypothetical protein
				CR921_RS02780	hypothetical protein
				CR921_RS02785	hypothetical protein
				CR921_RS02790	hypothetical protein
				CR921_RS02795	hypothetical protein
				ltrA	group II intron reverse transcriptase/maturase
				CR921_RS02805	pseudo
				CR921_RS02810	hypothetical protein
				CR921_RS02815	hypothetical protein
				CR921_RS02820	plasmid mobilization relaxosome protein MobC
				CR921_RS02825	relaxase
	4	8	5812	CR921_RS04255	hypothetical protein
				CR921_RS04260	cysteine synthase family protein
				CR921_RS04265	cystathionine gamma-synthase
				CR921_RS04270	serine acetyltransferase
				CR921_RS04275	XRE family transcriptional regulator
				CR921_RS04280	pseudo
				CR921_RS04285	pseudo
				CR921_RS04290	DNA methyltransferase
	5	9	5144	CR921_RS04535	MutR family transcriptional regulator
				CR921_RS04540	pseudo
				CR921_RS04545	radical SAM protein
				CR921_RS04550	agmatinase
				CR921_RS04555	MFS transporter
	6	10	4668	CR921_RS04730	bacteriocin immunity protein
				CR921_RS04735	bacteriocin BlpK
				CR921_RS04740	hypothetical protein
				CR921_RS04745	ComC/BlpC family peptide pheromone/bacteriocin
				CR921_RS04750	bacteriocin immunity protein
				CR921_RS04755	hypothetical protein
				CR921_RS04760	hypothetical protein
				CR921_RS04765	ComC/BlpC family peptide pheromone/bacteriocin
				CR921_RS04770	pseudo
				CR921_RS04775	bacteriocin leader domain-containing protein
				CR921_RS04780	hypothetical protein
				CR921_RS04785	class IIb bacteriocin, lactobin A/cerein 7B family
				CR921_RS04790	hypothetical protein
	7	11	3555	CR921_RS05390	IS200/IS605 family transposase
				CR921_RS05395	50S ribosomal protein L20
				CR921_RS05400	50S ribosomal protein L35
				CR921_RS05405	translation initiation factor IF-3
				CR921_RS05410	(d)CMP kinase
				CR921_RS05415	LysM domain-containing protein
				CR921_RS05420	ferredoxin
				CR921_RS05425	hypothetical protein
	8	12	4426	CR921_RS05595	DUF3492 domain-containing protein
				CR921_RS05600	DUF2194 domain-containing protein
				CR921_RS05605	hypothetical protein
				CR921_RS05610	hypothetical protein
	9	13	5607	CR921_RS06410	MFS transporter permease
				CR921_RS06415	oligoendopeptidase F
				CR921_RS06420	helix-turn-helix domain-containing protein
				CR921_RS06425	NUDIX hydrolase
				CR921_RS06430	hypothetical protein
	10	14	5038	CR921_RS06530	pseudo
				CR921_RS06535	pseudo
				CR921_RS06540	pseudo
				CR921_RS06545	amino acid ABC transporter ATP-binding protein
	11	15	9369	CR921_RS07850	restriction endonuclease
				CR921_RS07855	SIR2 family protein
				CR921_RS07860	restriction endonuclease
				CR921_RS07865	N-6 DNA methylase
	12	16	39209	CR921_RS09150	hypothetical protein
				CR921_RS09155	hypothetical protein
				CR921_RS09160	helix-turn-helix domain-containing protein
				CR921_RS09165	IS30 family transposase
				CR921_RS09170	50S ribosomal protein L17
				CR921_RS09175	DNA-directed RNA polymerase subunit alpha
				CR921_RS09180	30S ribosomal protein S11
				CR921_RS09185	30S ribosomal protein S13
				CR921_RS09190	50S ribosomal protein L36
				CR921_RS09195	translation initiation factor IF-1
				CR921_RS09200	adenylate kinase
				CR921_RS09205	preprotein translocase subunit SecY
				CR921_RS09210	50S ribosomal protein L15
				CR921_RS09215	50S ribosomal protein L30
				CR921_RS09220	30S ribosomal protein S5
				CR921_RS09225	50S ribosomal protein L18
				CR921_RS09230	50S ribosomal protein L6
				CR921_RS09235	30S ribosomal protein S8
				CR921_RS09240	30S ribosomal protein S14 type Z
				CR921_RS09245	50S ribosomal protein L5
				CR921_RS09250	50S ribosomal protein L24
				CR921_RS09255	50S ribosomal protein L14
				CR921_RS09260	30S ribosomal protein S17
				CR921_RS09265	50S ribosomal protein L29
				CR921_RS09270	50S ribosomal protein L16
				CR921_RS09275	30S ribosomal protein S3
				CR921_RS09280	50S ribosomal protein L22
				CR921_RS09285	30S ribosomal protein S19
				CR921_RS09290	50S ribosomal protein L2
				CR921_RS09295	50S ribosomal protein L23
				CR921_RS09300	50S ribosomal protein L4
				CR921_RS09305	50S ribosomal protein L3
				CR921_RS09310	30S ribosomal protein S10
				CR921_RS09315	Holliday junction branch migration DNA helicase RuvB
				CR921_RS09320	acetyltransferase
				CR921_RS09325	membrane protein
				CR921_RS09330	low molecular weight phosphotyrosine protein phosphatase
				CR921_RS09335	adenylosuccinate synthetase
				CR921_RS09340	pseudo
				CR921_RS09345	MFS transporter
				CR921_RS09350	bacteriocin biosynthesis protein
				CR921_RS09355	pseudo
				CR921_RS09360	helix-turn-helix domain-containing protein
				CR921_RS09365	hypothetical protein
				CR921_RS09370	ABC transporter ATP-binding protein
				CR921_RS09375	MutR family transcriptional regulator
				CR921_RS09380	radical SAM protein
				CR921_RS09385	ABC transporter ATP-binding protein
				CR921_RS09390	XRE family transcriptional regulator
				CR921_RS09395	pseudo
				CR921_RS09400	DUF3173 domain-containing protein
Strain	Genomic island	Genomic island	Size	Locus_tag	Annotated function
JIM 8232	1	1	5188	STH8232_RS00470	site-specific integrase
CDS 164 / pseudogene 7				STH8232_RS00475	DUF3173 domain-containing protein
				STH8232_RS00480	hypothetical protein
				STH8232_RS00485	replication initiation protein
				STH8232_RS00490	hypothetical protein
				STH8232_RS00495	XRE family transcriptional regulator
				STH8232_RS00500	glutamine amidotransferase
	2	2/3	8550	STH8232_RS00685	aminotransferase class V-fold PLP-dependent enzyme
				STH8232_RS00690	KR domain-containing protein
				STH8232_RS00695	hypothetical protein
				STH8232_RS00700	ABC transporter ATP-binding protein
				STH8232_RS00705	ABC transporter permease
				STH8232_RS00710	TetR/AcrR family transcriptional regulator
	3	4/5	13898	STH8232_RS00725	site-specific integrase
				STH8232_RS00730	DNA-binding protein
				STH8232_RS00735	plasmid replication protein
				STH8232_RS00740	hypothetical protein
				STH8232_RS00745	cell division protein FtsK
				STH8232_RS00750	hypothetical protein
				STH8232_RS00755	hypothetical protein
				STH8232_RS00760	MFS transporter
				STH8232_RS00765	NAD(P)-dependent alcohol dehydrogenase
				STH8232_RS00770	Rrf2 family transcriptional regulator
				STH8232_RS00775	HAD family hydrolase
				STH8232_RS00780	carboxymuconolactone decarboxylase family protein
				STH8232_RS00785	histidine phosphatase family protein
				STH8232_RS00790	hypothetical protein
				STH8232_RS00795	XRE family transcriptional regulator
				STH8232_RS00800	pseudo
				STH8232_RS00805	hypothetical protein
	4	6	14308	STH8232_RS03045	XRE family transcriptional regulator
				STH8232_RS03050	flavoprotein
				STH8232_RS03055	pyridoxal-dependent decarboxylase
				STH8232_RS03060	hypothetical protein
				STH8232_RS03065	MFS transporter
				STH8232_RS03070	IS6 family transposase
				STH8232_RS03075	XRE family transcriptional regulator
				STH8232_RS03080	DUF3173 domain-containing protein
				STH8232_RS03085	site-specific integrase
				STH8232_RS03090	ISL3 family transposase
				STH8232_RS10340	hypothetical protein
				STH8232_RS03095	ABC transporter ATP-binding protein
				STH8232_RS03100	peptide ABC transporter permease
	5	7/8	8753	STH8232_RS04730	hypothetical protein
				STH8232_RS04735	recombinase
				STH8232_RS04740	hypothetical protein
				STH8232_RS04745	zinc ribbon domain-containing protein
				STH8232_RS04750	pseudo
				STH8232_RS04755	DUF1643 domain-containing protein
				STH8232_RS04760	hypothetical protein
				STH8232_RS04765	DUF927 domain-containing protein
				STH8232_RS04770	DUF3173 domain-containing protein
				STH8232_RS04775	site-specific integrase
				STH8232_RS04780	glutamine-hydrolyzing GMP synthase
	6	9	5143	STH8232_RS04885	pseudo
				STH8232_RS04890	Fe-S oxidoreductase
				STH8232_RS04895	radical SAM protein
				STH8232_RS04900	agmatinase
				STH8232_RS04905	MFS transporter
	7	10	8390	STH8232_RS06205	phosphoribosyl-ATP pyrophosphatase
				STH8232_RS06210	phosphoribosyl-AMP cyclohydrolase
				STH8232_RS06215	imidazole glycerol phosphate synthase subunit HisF
				STH8232_RS06220	1-(5-phosphoribosyl)-5-[(5- phosphoribosylamino)methylideneamino]imidazole-4- carboxamide isomerase
				STH8232_RS06225	imidazole glycerol phosphate synthase subunit HisH
				hisB	imidazoleglycerol-phosphate dehydratase
				STH8232_RS06235	histidinol dehydrogenase
				STH8232_RS06240	ATP phosphoribosyltransferase
				STH8232_RS06245	ATP phosphoribosyltransferase regulatory subunit
				STH8232_RS06250	histidinol-phosphate aminotransferase
				STH8232_RS06255	hypothetical protein
	8	11	5607	STH8232_RS06675	MFS transporter permease
				STH8232_RS06680	oligoendopeptidase F
				STH8232_RS06685	helix-turn-helix domain-containing protein
				STH8232_RS06690	NUDIX hydrolase
				STH8232_RS06695	hypothetical protein
	9	12/13	8118	STH8232_RS06935	sodium transporter
				STH8232_RS06940	pseudo
				STH8232_RS06945	pseudo
				STH8232_RS06950	transporter
				STH8232_RS06955	KxxxW cyclic peptide radical SAM maturase
				STH8232_RS10725	KxxxW-cyclized peptide pheromone
				STH8232_RS06960	helix-turn-helix domain-containing protein
				STH8232_RS10730	pseudo
				STH8232_RS06975	hypothetical protein
	10	14	6193	STH8232_RS07725	helix-turn-helix domain-containing protein
				STH8232_RS07730	radical SAM protein
				STH8232_RS07735	radical SAM/SPASM domain-containing protein
				STH8232_RS07740	hypothetical protein
				STH8232_RS07745	ABC transporter ATP-binding protein
				STH8232_RS07750	hypothetical protein
				STH8232_RS07755	hypothetical protein
	11	15	4477	STH8232_RS08305	hypothetical protein
				STH8232_RS08310	hypothetical protein
				STH8232_RS08315	ComC/BlpC family peptide pheromone/bacteriocin
				STH8232_RS08320	hypothetical protein
				STH8232_RS10845	hypothetical protein
				STH8232_RS08330	ComC/BlpC family peptide pheromone/bacteriocin
				STH8232_RS10850	hypothetical protein
				STH8232_RS08335	hypothetical protein
				STH8232_RS08340	ComC/BlpC family peptide pheromone/bacteriocin
				STH8232_RS08345	DNA-binding response regulator
				STH8232_RS08350	GHKL domain-containing protein
	12	16	58211	STH8232_RS09370	hypothetical protein
		17/18		STH8232_RS09375	helix-turn-helix domain-containing protein
				STH8232_RS09380	IS30 family transposase
				STH8232_RS09385	hypothetical protein
				STH8232_RS09390	hypothetical protein
				STH8232_RS09400	hypothetical protein
				STH8232_RS09405	IS5 family transposase ISSth7
				STH8232_RS09410	hypothetical protein
				STH8232_RS09415	toll/interleukin-1 receptor domain-containing protein
				STH8232_RS10920	restriction endonuclease subunit S
				STH8232_RS09425	type I restriction-modification system subunit M
				STH8232_RS09430	type I restriction endonuclease subunit R
				STH8232_RS10925	DNA-binding protein
				STH8232_RS09440	IS256 family transposase
				STH8232_RS10930	site-specific integrase
				STH8232_RS09450	fructose-1,6-bisphosphate aldolase, class II
				STH8232_RS09460	glutamate--cysteine ligase
				STH8232_RS09465	hypothetical protein
				STH8232_RS09470	hypothetical protein
				STH8232_RS10935	helix-turn-helix domain-containing protein
				STH8232_RS09475	IS30 family transposase
				STH8232_RS09480	50S ribosomal protein L17
				STH8232_RS09485	DNA-directed RNA polymerase subunit alpha
				STH8232_RS09490	30S ribosomal protein S11
				STH8232_RS09495	30S ribosomal protein S13
				STH8232_RS10940	50S ribosomal protein L36
				STH8232_RS09500	translation initiation factor IF-1
				STH8232_RS09505	adenylate kinase
				STH8232_RS09510	preprotein translocase subunit SecY
				STH8232_RS09515	50S ribosomal protein L15
				STH8232_RS09520	50S ribosomal protein L30
				STH8232_RS09525	30S ribosomal protein S5
				STH8232_RS09530	50S ribosomal protein L18
				STH8232_RS09535	50S ribosomal protein L6
				STH8232_RS09540	30S ribosomal protein S8
				rpsN	30S ribosomal protein S14 type Z
				STH8232_RS09550	50S ribosomal protein L5
				STH8232_RS09555	50S ribosomal protein L24
				STH8232_RS09560	50S ribosomal protein L14
				STH8232_RS09565	30S ribosomal protein S17
				STH8232_RS09570	50S ribosomal protein L29
				STH8232_RS09575	50S ribosomal protein L16
				STH8232_RS09580	30S ribosomal protein S3
				STH8232_RS09585	50S ribosomal protein L22
				STH8232_RS09590	30S ribosomal protein S19
				STH8232_RS09595	50S ribosomal protein L2
				STH8232_RS09600	50S ribosomal protein L23
				STH8232_RS09605	50S ribosomal protein L4
				STH8232_RS09610	50S ribosomal protein L3
				STH8232_RS09615	30S ribosomal protein S10
				STH8232_RS09620	Holliday junction branch migration DNA helicase RuvB
				STH8232_RS09625	acetyltransferase
				STH8232_RS09630	membrane protein
				STH8232_RS09635	low molecular weight phosphotyrosine protein phosphatase
				STH8232_RS09640	adenylosuccinate synthetase
				STH8232_RS09645	adenylate kinase
				STH8232_RS09650	MFS transporter
				STH8232_RS09655	bacteriocin biosynthesis protein
				STH8232_RS09665	IS256-like element IS1191 family transposase
				STH8232_RS09670	helix-turn-helix domain-containing protein
				STH8232_RS09675	pseudo
				STH8232_RS09680	ABC transporter ATP-binding protein
				STH8232_RS09685	MutR family transcriptional regulator
				STH8232_RS09690	radical SAM protein
				STH8232_RS09695	ABC transporter ATP-binding protein
				STH8232_RS09700	XRE family transcriptional regulator
				STH8232_RS10945	hypothetical protein
				STH8232_RS10950	replication initiator protein
				STH8232_RS09715	DUF3173 domain-containing protein
Strain	Genomic island	Genomic island	Size	Locus_tag	Annotated function
KLDS 3.1003	1	1	14484	BEN15_RS09990	pseudo
CDS 111 / pseudogene 37				BEN15_RS00040	transposase
				BEN15_RS00045	pseudo
				BEN15_RS09995	hypothetical protein
				BEN15_RS00050	ABC transporter ATP-binding protein
				BEN15_RS10000	pseudo
				BEN15_RS00055	pseudo
				BEN15_RS00060	bifunctional glutamate--cysteine ligase GshA/glutathione synthetase GshB
				BEN15_RS10005	pseudo
				BEN15_RS00080	hypothetical protein
				BEN15_RS00085	DUF3114 domain-containing protein
				BEN15_RS00090	pseudo
				BEN15_RS00095	ABC transporter ATP-binding protein
				BEN15_RS00100	pseudo
				BEN15_RS00105	helix-turn-helix domain-containing protein
	2	2	6783	BEN15_RS10065	hypothetical protein
				BEN15_RS01005	FRG domain-containing protein
				BEN15_RS01010	hypothetical protein
				BEN15_RS01015	hypothetical protein
				BEN15_RS01020	pseudo
				BEN15_RS01025	dicarboxylate/amino acid:cation symporter
				BEN15_RS01030	alpha-L-glutamate ligase
				BEN15_RS01035	pseudo
	3	3	11428	BEN15_RS01820	aromatic acid exporter family protein
				BEN15_RS10105	pseudo
				BEN15_RS01830	phosphoglycerate kinase
				BEN15_RS01835	pseudo
				BEN15_RS01840	IS3 family transposase
				BEN15_RS01845	hypothetical protein
				BEN15_RS01850	transposase
				BEN15_RS10110	pseudo
				BEN15_RS01865	type I glyceraldehyde-3-phosphate dehydrogenase
				BEN15_RS01870	elongation factor G
				BEN15_RS01875	30S ribosomal protein S7
				BEN15_RS01880	30S ribosomal protein S12
				BEN15_RS01885	pur operon repressor
				BEN15_RS01890	HD domain-containing protein
				BEN15_RS01895	DNA recombination protein RmuC
	4	4	10253	BEN15_RS02605	DNA topology modulation protein FlaR
				BEN15_RS02610	pseudo
				BEN15_RS02615	helix-turn-helix domain-containing protein
				BEN15_RS02620	hypothetical protein
				BEN15_RS02625	ABC transporter ATP-binding protein
				BEN15_RS02630	MutR family transcriptional regulator
				BEN15_RS02635	radical SAM protein
				BEN15_RS02640	ABC transporter ATP-binding protein
	5	5/6	17978	BEN15_RS06465	conjugal transfer protein TraG
				BEN15_RS06470	hypothetical protein
				BEN15_RS06475	conjugal transfer protein TrbL
				BEN15_RS06480	PrgI family protein
				BEN15_RS06485	AAA family ATPase
				BEN15_RS06490	CHAP domain-containing protein
				BEN15_RS06495	pseudo
				BEN15_RS06500	YydF family exported signaling peptide
				BEN15_RS06505	IS30 family transposase
				BEN15_RS06510	peptide ABC transporter ATP-binding protein
				BEN15_RS06515	ABC transporter permease
				BEN15_RS06520	peptidylprolyl isomerase
				BEN15_RS06525	DUF3991 domain-containing protein
				BEN15_RS06530	hypothetical protein
				BEN15_RS06535	hypothetical protein
				BEN15_RS06540	hypothetical protein
				BEN15_RS06545	hypothetical protein
				BEN15_RS06550	plasmid mobilization relaxosome protein MobC
				BEN15_RS06555	relaxase
				BEN15_RS10450	hypothetical protein
				BEN15_RS06560	LytTR family transcriptional regulator
				BEN15_RS06565	DNA-binding response regulator
	6	7	22858	BEN15_RS07450	sensory protein
				BEN15_RS07455	pseudo
				BEN15_RS07460	pseudo
				BEN15_RS07465	pseudo
				BEN15_RS07470	IS6 family transposase
				BEN15_RS07480	hypothetical protein
				BEN15_RS07485	cold-shock protein
				BEN15_RS07490	cold-shock protein
				BEN15_RS07495	copper-translocating P-type ATPase
				BEN15_RS07500	pseudo
				BEN15_RS07505	pseudo
				BEN15_RS10595	hypothetical protein
				BEN15_RS07510	cysteine synthase family protein
				BEN15_RS07515	cystathionine gamma-synthase
				BEN15_RS07520	serine acetyltransferase
				BEN15_RS10600	pseudo
				BEN15_RS07525	pseudo
				BEN15_RS10605	pseudo
				BEN15_RS10610	pseudo
				BEN15_RS07535	pseudo
				BEN15_RS10615	pseudo
				BEN15_RS07540	sugar transporter
				BEN15_RS10620	pseudo
				BEN15_RS07545	type I restriction-modification system subunit R
				BEN15_RS07550	pseudo
				BEN15_RS10625	pseudo
				BEN15_RS07560	zinc ABC transporter substrate-binding protein AdcA
				BEN15_RS07565	hypothetical protein
	7	8	19054	BEN15_RS07845	DUF814 domain-containing protein
				BEN15_RS07850	site-specific integrase
				BEN15_RS07855	XRE family transcriptional regulator
				BEN15_RS07860	helix-turn-helix domain-containing protein
				BEN15_RS07865	pseudo
				BEN15_RS07870	hypothetical protein
				BEN15_RS07875	hypothetical protein
				BEN15_RS07880	DNA-binding protein
				BEN15_RS07885	hypothetical protein
				BEN15_RS07890	hypothetical protein
				BEN15_RS07895	virulence-associated protein E
				BEN15_RS07900	hypothetical protein
				BEN15_RS10685	pseudo
				BEN15_RS07905	pseudo
				BEN15_RS07910	hypothetical protein
				BEN15_RS07915	amino acid permease
				BEN15_RS07920	histidine decarboxylase, pyruvoyl type
				BEN15_RS07925	hypothetical protein
				BEN15_RS07930	type I restriction endonuclease subunit R
				BEN15_RS07935	type I restriction-modification system subunit M
				BEN15_RS07940	restriction endonuclease subunit S
	8	9	7441	BEN15_RS08320	hypothetical protein
				BEN15_RS08325	hypothetical protein
				BEN15_RS08330	hypothetical protein
				BEN15_RS08335	UDP-N-acetylglucosamine enolpyruvyl transferase
				BEN15_RS08340	pseudo
				BEN15_RS08345	tyrosine--tRNA ligase
	9	10	5344	BEN15_RS08515	glycosyltransferase
				BEN15_RS08520	pseudo
				BEN15_RS08525	pseudo
				BEN15_RS08530	glycosyltransferase family 2 protein
				BEN15_RS08535	oligosaccharide repeat unit polymerase
				BEN15_RS08540	DUF4422 domain-containing protein
	10	11	5607	BEN15_RS09660	transporter
				BEN15_RS09665	oligoendopeptidase F
				BEN15_RS09670	helix-turn-helix domain-containing protein
				BEN15_RS09675	NUDIX hydrolase
				BEN15_RS09680	hypothetical protein
	11	12/13	8258	BEN15_RS09750	amino acid ABC transporter substrate-binding protein
				BEN15_RS09755	adenylosuccinate lyase
				BEN15_RS09760	amino acid ABC transporter ATP-binding protein
				BEN15_RS09765	amino acid ABC transporter permease
				BEN15_RS09770	N-acetyltransferase
				BEN15_RS09775	hypothetical protein
				BEN15_RS09780	pseudo
				BEN15_RS10825	pseudo
				BEN15_RS09800	amidohydrolase
	12	14	4378	BEN15_RS09955	pseudo
				BEN15_RS09960	MFS transporter
				BEN15_RS09965	KxxxW cyclic peptide radical SAM maturase
				BEN15_RS10865	KxxxW-cyclized peptide pheromone
				BEN15_RS09970	helix-turn-helix domain-containing protein
Strain	Genomic island	Genomic island	Size	Locus_tag	Annotated function
KLDS SM	1	1	7212	A9497_RS00275	hypothetical protein
CDS 152 / pseudogene 19				A9497_RS00280	hypothetical protein
				A9497_RS00285	DNA primase
				A9497_RS00290	hypothetical protein
				A9497_RS00295	hypothetical protein
				A9497_RS09775	pseudo
				A9497_RS00300	hypothetical protein
				A9497_RS00305	hypothetical protein
				A9497_RS00310	hypothetical protein
				A9497_RS00315	XRE family transcriptional regulator
				A9497_RS09780	XRE family transcriptional regulator
				A9497_RS00325	site-specific integrase
				A9497_RS00330	hypothetical protein
	2	2	6466	A9497_RS00875	MutR family transcriptional regulator
				A9497_RS00880	Fe-S oxidoreductase
				A9497_RS00885	IS256 family transposase
				A9497_RS00890	radical SAM protein
				A9497_RS00895	agmatinase
				A9497_RS00900	MFS transporter
	3	3	8409	A9497_RS01390	type I-E CRISPR-associated endonuclease Cas1
				A9497_RS01395	type I-E CRISPR-associated protein Cas6/Cse3/CasE
				A9497_RS01400	type I-E CRISPR-associated protein Cas5/CasD
				A9497_RS01405	type I-E CRISPR-associated protein Cas7/Cse4/CasC
				A9497_RS01410	type I-E CRISPR-associated protein Cse2/CasB
				A9497_RS01415	type I-E CRISPR-associated protein Cse1/CasA
				A9497_RS01420	CRISPR-associated helicase/endonuclease Cas3
				A9497_RS01425	DUF2207 domain-containing protein
	4	4	5607	A9497_RS02645	MFS transporter permease
				A9497_RS02650	oligoendopeptidase F
				A9497_RS02655	helix-turn-helix domain-containing protein
				A9497_RS02660	NUDIX hydrolase
				A9497_RS02665	hypothetical protein
	5	5/6	7681	A9497_RS02885	ABC transporter ATP-binding protein
				A9497_RS02890	hypothetical protein
				A9497_RS02895	hypothetical protein
				A9497_RS02900	sodium transporter
				A9497_RS02905	pseudo
				A9497_RS02910	SPASM domain-containing protein
				A9497_RS02915	transporter
				A9497_RS02920	pseudo
				A9497_RS10075	KxxxW-cyclized peptide pheromone
				A9497_RS02925	helix-turn-helix domain-containing protein
	6	7	4070	A9497_RS05370	type I restriction-modification system subunit M
				A9497_RS05375	pseudo
				A9497_RS05380	DNA-binding protein
	7	8	38272	A9497_RS10250	helix-turn-helix domain-containing protein
				A9497_RS05420	IS30 family transposase
				A9497_RS05425	50S ribosomal protein L17
				A9497_RS05430	DNA-directed RNA polymerase subunit alpha
				A9497_RS05435	30S ribosomal protein S11
				A9497_RS05440	30S ribosomal protein S13
				A9497_RS10255	50S ribosomal protein L36
				A9497_RS05445	translation initiation factor IF-1
				A9497_RS05450	adenylate kinase
				A9497_RS05455	preprotein translocase subunit SecY
				A9497_RS05460	50S ribosomal protein L15
				A9497_RS05465	50S ribosomal protein L30
				A9497_RS05470	30S ribosomal protein S5
				A9497_RS05475	50S ribosomal protein L18
				A9497_RS05480	50S ribosomal protein L6
				A9497_RS05485	30S ribosomal protein S8
				rpsN	30S ribosomal protein S14 type Z
				A9497_RS05495	50S ribosomal protein L5
				A9497_RS05500	50S ribosomal protein L24
				A9497_RS05505	50S ribosomal protein L14
				A9497_RS05510	30S ribosomal protein S17
				A9497_RS05515	50S ribosomal protein L29
				A9497_RS05520	50S ribosomal protein L16
				A9497_RS05525	30S ribosomal protein S3
				A9497_RS05530	50S ribosomal protein L22
				A9497_RS05535	30S ribosomal protein S19
				A9497_RS05540	50S ribosomal protein L2
				A9497_RS05545	50S ribosomal protein L23
				A9497_RS05550	50S ribosomal protein L4
				A9497_RS05555	50S ribosomal protein L3
				A9497_RS05560	30S ribosomal protein S10
				A9497_RS05565	Holliday junction branch migration DNA helicase RuvB
				A9497_RS05570	acyltransferase
				A9497_RS05575	membrane protein
				A9497_RS05580	low molecular weight phosphotyrosine protein phosphatase
				A9497_RS05585	adenylosuccinate synthetase
		9		A9497_RS05590	pseudo
				A9497_RS05595	MFS transporter
				A9497_RS05600	bacteriocin biosynthesis protein
				A9497_RS05610	pseudo
				A9497_RS05615	helix-turn-helix domain-containing protein
				A9497_RS05620	hypothetical protein
				A9497_RS05625	ABC transporter ATP-binding protein
				A9497_RS05630	MutR family transcriptional regulator
				A9497_RS05635	radical SAM protein
				A9497_RS05640	ABC transporter ATP-binding protein
				A9497_RS05645	pseudo
				A9497_RS10260	hypothetical protein
				A9497_RS10265	replication initiator protein
				A9497_RS05660	DUF3173 domain-containing protein
	8	10	10748	A9497_RS05795	alkaline shock response membrane anchor protein AmaP
				A9497_RS05800	DUF2273 domain-containing protein
				A9497_RS05805	Asp23/Gls24 family envelope stress response protein
				A9497_RS05810	CsbD family protein
				A9497_RS05815	phosphohydrolase
				A9497_RS05820	IS256 family transposase
				A9497_RS10280	PadR family transcriptional regulator
				A9497_RS10285	PadR family transcriptional regulator
				A9497_RS05830	hypothetical protein
				A9497_RS05835	hypothetical protein
				A9497_RS05840	YhgE/Pip domain-containing protein
				A9497_RS05845	TetR/AcrR family transcriptional regulator
				A9497_RS05850	DUF1304 domain-containing protein
				A9497_RS05855	30S ribosomal protein S4
	9	11	25787	A9497_RS06090	transposase
				A9497_RS06095	IS3 family transposase
				A9497_RS06205	rod shape-determining protein MreC
				A9497_RS06210	rod shape-determining protein MreD
				A9497_RS06215	CHAP domain-containing protein
				A9497_RS06220	ribose-phosphate diphosphokinase
				A9497_RS10295	pseudo
				A9497_RS06230	pyridoxal phosphate-dependent aminotransferase
				A9497_RS06235	DNA repair protein RecO
				A9497_RS06240	phosphate acyltransferase PlsX
				A9497_RS06245	acyl carrier protein
				A9497_RS06250	phosphoribosylaminoimidazolesuccinocarboxamide synthase
				A9497_RS06255	phosphoribosylformylglycinamidine synthase
				A9497_RS06260	amidophosphoribosyltransferase
				A9497_RS06265	phosphoribosylformylglycinamidine cyclo-ligase
				A9497_RS06270	phosphoribosylglycinamide formyltransferase
				A9497_RS06275	bifunctional phosphoribosylaminoimidazolecarboxamide formyltransferase/inosine monophosphate cyclohy
	10	12/13	13289	A9497_RS06620	hypothetical protein
				A9497_RS06625	2-dehydropantoate 2-reductase
				A9497_RS06630	50S ribosomal protein L13
				A9497_RS06635	30S ribosomal protein S9
				A9497_RS06640	ISL3 family transposase
				A9497_RS10325	pseudo
				A9497_RS06645	helix-turn-helix transcriptional regulator
				A9497_RS06650	hypothetical protein
				A9497_RS06655	pseudo
				A9497_RS06660	lantibiotic biosynthesis protein
				A9497_RS06665	lantibiotic transporter
				A9497_RS06670	pseudo
				A9497_RS06675	pseudo
				A9497_RS06680	DNA-binding protein
	11	14	10373	A9497_RS08740	ABC transporter substrate-binding protein
				A9497_RS10480	hypothetical protein
				A9497_RS10485	pseudo
				A9497_RS08750	macrolide ABC transporter
				A9497_RS08755	ABC transporter permease, truncated
				A9497_RS08760	50S ribosomal protein L10
				A9497_RS08765	50S ribosomal protein L7/L12
				A9497_RS08775	pseudo
				A9497_RS10490	hypothetical protein
				A9497_RS08780	pseudo
				A9497_RS08785	ABC transporter permease
				A9497_RS10495	pseudo
				A9497_RS08800	ABC transporter permease
				A9497_RS10500	hypothetical protein
				A9497_RS08805	hypothetical protein
				A9497_RS08810	hypothetical protein
				A9497_RS08815	hypothetical protein
	12	15	4410	A9497_RS09420	transcriptional regulator
				A9497_RS09425	pseudo
				A9497_RS09430	hypothetical protein
				A9497_RS09435	hypothetical protein
				A9497_RS09440	hypothetical protein
				A9497_RS09445	pseudo
				A9497_RS10550	hypothetical protein
				A9497_RS09450	IS3 family transposase
				A9497_RS10555	pseudo
	13	16	5579	A9497_RS09705	hypothetical protein
				A9497_RS09710	hypothetical protein
				A9497_RS09715	hypothetical protein
				A9497_RS09720	restriction endonuclease subunit S
				A9497_RS09725	NTPase
Strain	Genomic island	Genomic island	Size	Locus_tag	Annotated function
LMD-9	1	1/2	9373	STER_RS04000	hypothetical protein
CDS 140 / pseudogene 13				STER_RS04005	hypothetical protein
				STER_RS04010	hypothetical protein
				STER_RS04015	hypothetical protein
				STER_RS04020	hypothetical protein
				STER_RS04025	DNA primase
				STER_RS04030	hypothetical protein
				STER_RS04035	hypothetical protein
				STER_RS04040	hypothetical protein
				STER_RS04045	hypothetical protein
				STER_RS04050	hypothetical protein
				STER_RS04055	pseudo
				STER_RS04060	XRE family transcriptional regulator
				STER_RS04065	XRE family transcriptional regulator
				STER_RS04070	site-specific integrase
	2	3	17203	STER_RS04365	copper-translocating P-type ATPase
				STER_RS04370	IS256 family transposase
				STER_RS04375	pseudo
				STER_RS10300	hypothetical protein
				STER_RS04380	cysteine synthase family protein
				STER_RS04385	cystathionine gamma-synthase
				STER_RS04390	serine acetyltransferase
				STER_RS10305	pseudo
				STER_RS04395	IS256 family transposase
				STER_RS10310	pseudo
				STER_RS04410	DNA methyltransferase
				STER_RS10315	pseudo
				STER_RS04415	sugar transporter
				STER_RS10320	pseudo
				STER_RS04420	hypothetical protein
				STER_RS04425	pseudo
				STER_RS04430	PrsW family intramembrane metalloprotease
				STER_RS04435	zinc ABC transporter substrate-binding protein AdcA
				STER_RS04440	hypothetical protein
	3	4	5144	STER_RS04620	MutR family transcriptional regulator
				STER_RS04625	Fe-S oxidoreductase
				STER_RS04630	radical SAM protein
				STER_RS04635	agmatinase
				STER_RS04640	MFS transporter
	4	5	7922	STER_RS05255	pseudo
				STER_RS05260	cell wall biosynthesis glycosyltransferase
				STER_RS05265	polysaccharide polymerase
				STER_RS05270	glycosyl transferase family 1
				STER_RS05275	cell wall biosynthesis glycosyltransferase
				STER_RS05280	glycosyltransferase family 1 protein
				STER_RS05285	multidrug MFS transporter
				STER_RS05290	UDP-N-acetylglucosamine--LPS N-acetylglucosamine transferase
				STER_RS10440	pseudo
	5	6	4426	STER_RS05585	DUF3492 domain-containing protein
				STER_RS05590	DUF2194 domain-containing protein
				STER_RS05595	hypothetical protein
				STER_RS10460	membrane protein
	6	7	5607	STER_RS06395	MFS transporter permease
				STER_RS06400	oligoendopeptidase F
				STER_RS06405	helix-turn-helix domain-containing protein
				STER_RS06410	NUDIX hydrolase
				STER_RS06415	hypothetical protein
	7	8	9259	STER_RS06655	ABC transporter ATP-binding protein
				STER_RS06660	hypothetical protein
				STER_RS06665	hypothetical protein
				STER_RS06670	sodium transporter
				STER_RS06675	pseudo
				STER_RS06680	SPASM domain-containing protein
				STER_RS06685	transporter
				STER_RS06690	KxxxW cyclic peptide radical SAM maturase
				STER_RS10575	KxxxW-cyclized peptide pheromone
				STER_RS06695	helix-turn-helix domain-containing protein
				STER_RS10580	pseudo
	8	9	4495	STER_RS08040	hypothetical protein
				STER_RS08045	hypothetical protein
				STER_RS08050	ComC/BlpC family peptide pheromone/bacteriocin
				STER_RS08055	hypothetical protein
				STER_RS10690	hypothetical protein
				STER_RS08065	ComC/BlpC family peptide pheromone/bacteriocin
				STER_RS10695	hypothetical protein
				STER_RS08070	hypothetical protein
				STER_RS08075	ComC/BlpC family peptide pheromone/bacteriocin
				STER_RS08080	DNA-binding response regulator
				STER_RS08085	GHKL domain-containing protein
	9	10	28974	STER_RS08990	prepilin-type N-terminal cleavage/methylation domain-containing protein
				STER_RS08995	competence protein CglB
				STER_RS09000	competence protein CglA
				STER_RS09005	DUF1033 domain-containing protein
				STER_RS09010	DNA-directed RNA polymerase subunit beta'
				STER_RS09015	DNA-directed RNA polymerase subunit beta
				STER_RS09020	penicillin-binding protein
				STER_RS09025	tyrosine--tRNA ligase
				STER_RS09030	ketol-acid reductoisomerase
				STER_RS09035	acetolactate synthase small subunit
				STER_RS09040	acetolactate synthase, large subunit, biosynthetic type
				STER_RS09045	dihydroxy-acid dehydratase
				STER_RS09050	ISL3 family transposase
				STER_RS09055	DAK2 domain-containing protein
				STER_RS09060	Asp23/Gls24 family envelope stress response protein
				STER_RS09065	MATE family efflux transporter
				STER_RS09070	threonine synthase
				STER_RS09075	aldehyde dehydrogenase
				STER_RS09080	aldehyde dehydrogenase
				STER_RS09085	alcohol dehydrogenase
				STER_RS09090	alcohol dehydrogenase
				STER_RS09095	hypothetical protein
	10	11	39145	STER_RS09200	hypothetical protein
				STER_RS09205	hypothetical protein
				STER_RS10780	helix-turn-helix domain-containing protein
				STER_RS09210	IS30 family transposase
				STER_RS09215	50S ribosomal protein L17
				STER_RS09220	DNA-directed RNA polymerase subunit alpha
				STER_RS09225	30S ribosomal protein S11
				STER_RS09230	30S ribosomal protein S13
				STER_RS10785	50S ribosomal protein L36
				STER_RS09235	translation initiation factor IF-1
				STER_RS09240	adenylate kinase
				STER_RS09245	preprotein translocase subunit SecY
				STER_RS09250	50S ribosomal protein L15
				STER_RS09255	50S ribosomal protein L30
				STER_RS09260	30S ribosomal protein S5
				STER_RS09265	50S ribosomal protein L18
				STER_RS09270	50S ribosomal protein L6
				STER_RS09275	30S ribosomal protein S8
				rpsN	30S ribosomal protein S14 type Z
				STER_RS09285	50S ribosomal protein L5
				STER_RS09290	50S ribosomal protein L24
				STER_RS09295	50S ribosomal protein L14
				STER_RS09300	30S ribosomal protein S17
				STER_RS09305	50S ribosomal protein L29
				STER_RS09310	50S ribosomal protein L16
				STER_RS09315	30S ribosomal protein S3
				STER_RS09320	50S ribosomal protein L22
				STER_RS09325	30S ribosomal protein S19
				STER_RS09330	50S ribosomal protein L2
				STER_RS09335	50S ribosomal protein L23
				STER_RS09340	50S ribosomal protein L4
				STER_RS09345	50S ribosomal protein L3
				STER_RS09350	30S ribosomal protein S10
				STER_RS09355	Holliday junction branch migration DNA helicase RuvB
				STER_RS09360	acetyltransferase
				STER_RS09365	membrane protein
				STER_RS09370	low molecular weight phosphotyrosine protein phosphatase
				STER_RS09375	adenylosuccinate synthetase
		12		STER_RS09380	pseudo
				STER_RS09385	MFS transporter
				STER_RS09390	bacteriocin biosynthesis protein
				STER_RS09400	pseudo
				STER_RS09405	helix-turn-helix domain-containing protein
				STER_RS09410	hypothetical protein
				STER_RS09415	ABC transporter ATP-binding protein
				STER_RS09420	MutR family transcriptional regulator
				STER_RS09425	radical SAM protein
				STER_RS09430	ABC transporter ATP-binding protein
				STER_RS09435	XRE family transcriptional regulator
				STER_RS10790	hypothetical protein
				STER_RS10795	hypothetical protein
				STER_RS09450	DUF3173 domain-containing protein
Strain	Genomic island	Genomic island	Size	Locus_tag	Annotated function
LMG 18311	1	1/2	13260	STU_RS19020	transcriptional regulator
CDS 139 / pseudogene 17				STU_RS10080	pseudo
				STU_RS10085	2-dehydropantoate 2-reductase
				STU_RS10090	50S ribosomal protein L13
				STU_RS10095	30S ribosomal protein S9
				STU_RS19025	hypothetical protein
				STU_RS19030	pseudo
				STU_RS10100	helix-turn-helix transcriptional regulator
				STU_RS10105	hypothetical protein
				STU_RS10110	lantibiotic biosynthesis protein
				STU_RS10115	lantibiotic biosynthesis protein
				STU_RS10120	pseudo
				STU_RS10125	pseudo
				STU_RS10130	integrase
				STU_RS10135	Fis family transcriptional regulator
				STU_RS10140	pseudo
	2	3	5652	STU_RS13015	type I restriction endonuclease subunit R
				STU_RS13020	hypothetical protein
				STU_RS13025	hypothetical protein
				STU_RS13030	restriction endonuclease subunit S
				STU_RS13035	NTPase
	3	4	15660	STU_RS13555	cold-shock protein
				STU_RS13560	cold-shock protein
				STU_RS13565	IS256 family transposase
				STU_RS13570	copper-translocating P-type ATPase
				STU_RS13575	pseudo
				STU_RS13580	type I restriction endonuclease subunit R
				STU_RS19315	hypothetical protein
				STU_RS13585	cysteine synthase family protein
				STU_RS13590	cystathionine gamma-synthase
				STU_RS13595	serine acetyltransferase
				STU_RS19320	pseudo
				STU_RS13600	IS256 family transposase
				STU_RS19325	pseudo
				STU_RS19330	pseudo
				STU_RS13615	type I restriction-modification system methyltransferase subunit, truncated
				STU_RS19335	pseudo
				STU_RS13620	sugar transporter
				STU_RS19340	pseudo
				STU_RS13625	type I restriction-modification system subunit R
	4	5	6263	STU_RS13870	hypothetical protein
				STU_RS13875	XRE family transcriptional regulator
				STU_RS13880	MutR family transcriptional regulator
				STU_RS13885	Fe-S oxidoreductase
				STU_RS13890	radical SAM protein
				STU_RS13895	agmatinase
				STU_RS13900	MFS transporter
	5	6	10849	STU_RS14555	hypothetical protein
				STU_RS14560	exopolysaccharide biosynthesis protein
				STU_RS14565	exopolysaccharide biosynthesis protein
				STU_RS14570	alpha-1,2-fucosyltransferase
				STU_RS14575	exopolysaccharide biosynthesis protein
				STU_RS18955	acyltransferase
				STU_RS14585	hypothetical protein
				STU_RS14590	exopolysaccharide biosynthesis protein, glycosyltransferase
				STU_RS14595	hypothetical protein
				STU_RS18960	hypothetical protein
				STU_RS18965	glycosyltransferase family 2 protein
				STU_RS14605	polysaccharide pyruvyl transferase family protein
				STU_RS19480	hypothetical protein
				STU_RS14610	serine acetyltransferase
				STU_RS14615	multidrug MFS transporter
				STU_RS14620	UDP-N-acetylglucosamine--LPS N-acetylglucosamine transferase
	6	7	4591	STU_RS16390	hypothetical protein
				STU_RS16395	hypothetical protein
				STU_RS16400	transcriptional regulator
				STU_RS16405	hypothetical protein
				STU_RS16410	helix-turn-helix domain-containing protein
				STU_RS16415	radical SAM/SPASM domain-containing protein
	7	8/9	10513	STU_RS17135	hypothetical protein
				STU_RS17140	DNA polymerase IV
				STU_RS17145	formate C-acetyltransferase
				STU_RS17150	carbonate dehydratase
				STU_RS17155	GNAT family N-acetyltransferase
				STU_RS17160	pseudo
				STU_RS17165	type I restriction-modification system subunit S
				STU_RS18970	pseudo
				STU_RS17180	DNA recombinase
				STU_RS17185	hypothetical protein
				STU_RS17190	iron export ABC transporter permease subunit FetB
				STU_RS17195	putrescine/spermidine ABC transporter ATP-binding protein
				STU_RS17200	hypothetical protein
				STU_RS17205	serine hydrolase
	8	10	13572	STU_RS17705	type I glutamate--ammonia ligase
				STU_RS17710	MerR family transcriptional regulator
				STU_RS17715	aromatic acid exporter family protein
				STU_RS19735	pseudo
				STU_RS17725	phosphoglycerate kinase
				STU_RS17730	pseudo
				STU_RS19740	pseudo
				STU_RS17750	type I glyceraldehyde-3-phosphate dehydrogenase
				STU_RS17755	elongation factor G
				STU_RS17760	30S ribosomal protein S7
				STU_RS17765	30S ribosomal protein S12
				STU_RS17770	IS30 family transposase
				STU_RS17775	pur operon repressor
	9	11	36887	STU_RS18320	glutamate--cysteine ligase
				STU_RS18325	glutamate--cysteine ligase
				STU_RS18330	hypothetical protein
				STU_RS18335	helix-turn-helix domain-containing protein
				STU_RS18340	IS30 family transposase
				STU_RS18345	50S ribosomal protein L17
				STU_RS18350	DNA-directed RNA polymerase subunit alpha
				STU_RS18355	30S ribosomal protein S11
				STU_RS18360	30S ribosomal protein S13
				STU_RS19790	50S ribosomal protein L36
				STU_RS18365	translation initiation factor IF-1
				STU_RS18370	adenylate kinase
				STU_RS18375	preprotein translocase subunit SecY
				STU_RS18380	50S ribosomal protein L15
				STU_RS18385	50S ribosomal protein L30
				STU_RS18390	30S ribosomal protein S5
				STU_RS18395	50S ribosomal protein L18
				STU_RS18400	50S ribosomal protein L6
				STU_RS18405	30S ribosomal protein S8
				rpsN	30S ribosomal protein S14 type Z
				STU_RS18415	50S ribosomal protein L5
				STU_RS18420	50S ribosomal protein L24
				STU_RS18425	50S ribosomal protein L14
				STU_RS18430	30S ribosomal protein S17
				STU_RS18435	50S ribosomal protein L29
				STU_RS18440	50S ribosomal protein L16
				STU_RS18445	30S ribosomal protein S3
				STU_RS18450	50S ribosomal protein L22
				STU_RS18455	30S ribosomal protein S19
				STU_RS18460	50S ribosomal protein L2
				STU_RS18465	50S ribosomal protein L23
				STU_RS18470	50S ribosomal protein L4
				STU_RS18475	50S ribosomal protein L3
				STU_RS18480	30S ribosomal protein S10
				STU_RS18485	Holliday junction branch migration DNA helicase RuvB
				STU_RS18490	acetyltransferase
				STU_RS18495	membrane protein
				STU_RS18500	low molecular weight phosphotyrosine protein phosphatase
				STU_RS18505	adenylosuccinate synthetase
		12		STU_RS18510	DNA topology modulation protein FlaR
				STU_RS18515	hypothetical protein
				STU_RS18520	IS256 family transposase
				STU_RS18525	helix-turn-helix domain-containing protein
				STU_RS18530	hypothetical protein
				STU_RS18535	ABC transporter ATP-binding protein
				STU_RS18540	MutR family transcriptional regulator
				STU_RS18545	radical SAM protein
				STU_RS18550	ABC transporter ATP-binding protein
				STU_RS18560	replication initiation protein
				STU_RS18565	DUF3173 domain-containing protein
	10	13	8296	STU_RS18710	IS30 family transposase
				STU_RS18715	Asp23/Gls24 family envelope stress response protein
				STU_RS18720	CsbD family protein
				STU_RS18725	NUDIX domain-containing protein
				STU_RS19815	PadR family transcriptional regulator
				STU_RS19820	PadR family transcriptional regulator
				STU_RS18735	hypothetical protein
				STU_RS18740	hypothetical protein
				STU_RS18745	pseudo
				STU_RS18750	TetR/AcrR family transcriptional regulator
Strain	Genomic island	Genomic island	Size	Locus_tag	Annotated function
MN-BM-A01	1	1	18149	AMD33_RS00970	acyl carrier protein
CDS 140 / pseudogene 28				AMD33_RS00975	enoyl-[acyl-carrier-protein] reductase FabK
				AMD33_RS00980	[acyl-carrier-protein] S-malonyltransferase
				AMD33_RS00985	3-oxoacyl-[acyl-carrier-protein] reductase
				AMD33_RS00990	beta-ketoacyl-[acyl-carrier-protein] synthase II
				AMD33_RS00995	acetyl-CoA carboxylase biotin carboxyl carrier protein
				AMD33_RS01000	beta-hydroxyacyl-ACP dehydratase
				AMD33_RS01005	acetyl-CoA carboxylase biotin carboxylase subunit
				AMD33_RS01010	acetyl-CoA carboxylase carboxyltransferase subunit beta
				AMD33_RS01015	acetyl-CoA carboxylase carboxyl transferase subunit alpha
				AMD33_RS01020	S-ribosylhomocysteine lyase
				AMD33_RS09975	type I restriction endonuclease subunit S
				AMD33_RS09980	pseudo
				AMD33_RS01025	IS6 family transposase
				AMD33_RS01030	hypothetical protein
				AMD33_RS01035	DUF3114 domain-containing protein
				AMD33_RS01040	pseudo
				AMD33_RS01045	ABC transporter ATP-binding protein
				AMD33_RS01050	pseudo
				AMD33_RS01055	helix-turn-helix domain-containing protein
				AMD33_RS01060	pseudo
				AMD33_RS01065	IS3 family transposase
	2	2	6526	AMD33_RS02820	hypothetical protein
				AMD33_RS02825	virulence-associated protein E
				AMD33_RS02830	hypothetical protein
				AMD33_RS02835	hypothetical protein
				AMD33_RS02840	hypothetical protein
				AMD33_RS02845	hypothetical protein
				AMD33_RS02850	hypothetical protein
				AMD33_RS02855	hypothetical protein
				AMD33_RS02860	hypothetical protein
				AMD33_RS02865	XRE family transcriptional regulator
				AMD33_RS02870	XRE family transcriptional regulator
				AMD33_RS02875	site-specific integrase
	3	3/4	23694	AMD33_RS03220	UDP-galactopyranose mutase
				AMD33_RS03225	glycosyl transferase
				AMD33_RS03230	glycosyltransferase family 2 protein
				AMD33_RS03235	hypothetical protein
				AMD33_RS03240	hypothetical protein
				AMD33_RS03245	NAD(P)-dependent oxidoreductase
				AMD33_RS03250	pseudo
				AMD33_RS03255	glycosyltransferase family 2 protein
				AMD33_RS03260	glycosyltransferase family 2 protein
				AMD33_RS03265	hypothetical protein
				AMD33_RS03270	hypothetical protein
				AMD33_RS03275	pseudo
				AMD33_RS03280	hypothetical protein
				AMD33_RS10140	pseudo
				AMD33_RS03285	exopolysaccharide biosynthesis protein
				AMD33_RS03290	LytR family transcriptional regulator
				AMD33_RS10145	pseudo
[truncated: 1,500 more rows]

## Sheet: GIs with pseudo & ribosomal (4
Genes within genomic islands of S. thermophilus strains as predicted by IslandViewer 4.
Strain	Genomic island	Genomic island (old)	Size
ACA-DC 2	1	1	14221
CDS 72 / pseudogene 18
	2	2	4750
	3	3	12475
	4	4	4512
	5	5	6289
	6	6	7625
	7	7	4183
	8	8	4150
	9	9/10	13725
	10	11	10847
Strain	Genomic island	Genomic island	Size
APC151	1	1	11303
CDS 136 / pseudogene 24
	2	2	5144
	3	3	17606
	4	4	5091
	5	5	14915
	6	6	16813
	7	7	7580
	8	8/9	11868
	9	10	22592
	10	11/12	9929
Strain	Genomic island	Genomic island	Size
ASCC 1275	1	1	35763
CDS 140 / pseudogene 28
		2
	2	3	25790
	3	4/5	13289
	4	6	7495
	5	7	5578
	6	8	7212
	7	9	21284
	8	10	6465
	9	11	13041
	10	12	5605
	11	13/14	7681
Strain	Genomic island	Genomic island	Size
B59671	1	1	6287
CDS 35 / pseudogene 8
	2	2	4445
	3	3	4173
	4	4	10849
	5	5/6/7	10973
Strain	Genomic island	Genomic island	Size
CNRZ1066	1	1/2	14523
CDS 118 / pseudogene 31
	2	3/4	17365
	3	5	5627
	4	6	19491
	5	7	6166
	6	8	6935
	7	9/10	12719
	8	11	4087
	9	12	4591
	10	13/14	25706
	11	15	15951
Strain	Genomic island	Genomic island	Size
CS8	1	1	6166
CDS 107 / pseudogene 26
	2	2/3	12538
	3	4	7605
	4	5	5627
	5	6	4411
	6	7/8	19736
	7	9	15951
	8	10/11	20281
	9	12/13	7879
	10	14/15	10035
	11	16	5850
Strain	Genomic island	Genomic island	Size
DGCC 7710	1	1/2	12728
CDS 138 / pseudogene 23
	2	3	4715
	3	4	5579
	4	5	7212
	5	6	12439
	6	7	6466
	7	8	13042
	8	9	5607
	9	10	4677
	10	11	8496
	11	12	4070
	12	13	39057
	13	15	10748
Strain	Genomic island	Genomic island	Size
EPS	1	1	9190
CDS 63 / pseudogene 14
	2	2/3	8605
	3	4/5	7880
	4	6	6166
	5	7	4333
	6	8	7183
	7	9	4694
	8	10	4411
	9	11	15950
Strain	Genomic island	Genomic island	Size
GABA	1	1/2	11221
CDS 137 / pseudogene 16
	2	3/4	18227
	3	5/6/7	14916
	4	8	5812
	5	9	5144
	6	10	4668
	7	11	3555
	8	12	4426
	9	13	5607
	10	14	5038
	11	15	9369
	12	16	39209
Strain	Genomic island	Genomic island	Size
JIM 8232	1	1	5188
CDS 164 / pseudogene 7
	2	2/3	8550
	3	4/5	13898
	4	6	14308
	5	7/8	8753
	6	9	5143
	7	10	8390
	8	11	5607
	9	12/13	8118
	10	14	6193
	11	15	4477
	12	16	58211
Strain	Genomic island	Genomic island	Size
KLDS 3.1003	1	1	14484
CDS 111 / pseudogene 37
	2	2	6783
	3	3	11428
	4	4	10253
	5	5/6	17978
	6	7	22858
	7	8	19054
	8	9	7441
	9	10	5344
	10	11	5607
	11	12/13	8258
	12	14	4378
Strain	Genomic island	Genomic island	Size
KLDS SM	1	1	7212
CDS 152 / pseudogene 19
	2	2	6466
	3	3	8409
	4	4	5607
	5	5/6	7681
	6	7	4070
	7	8	38272
	8	10	10748
	9	11	25787
	10	12/13	13289
	11	14	10373
	12	15	4410
	13	16	5579
Strain	Genomic island	Genomic island	Size
LMD-9	1	1/2	9373
CDS 140 / pseudogene 13
	2	3	17203
	3	4	5144
	4	5	7922
	5	6	4426
	6	7	5607
	7	8	9259
	8	9	4495
	9	10	28974
	10	11	39145
Strain	Genomic island	Genomic island	Size
LMG 18311	1	1/2	13260
CDS 139 / pseudogene 17
	2	3	5652
	3	4	15660
	4	5	6263
	5	6	10849
	6	7	4591
	7	8/9	10513
	8	10	13572
	9	11	36887
	10	13	8296
Strain	Genomic island	Genomic island	Size
MN-BM-A01	1	1	18149
CDS 140 / pseudogene 28
	2	2	6526
	3	3/4	23694
	4	5	4411
	5	6	8420
	6	7	10188
	7	8/9/10	48224
	8	11	16318
	9	12	26007
	10	13	7918
Strain	Genomic island	Genomic island	Size
MN-BM-A02	1	1	25787
CDS 156 / pseudogene 22
	2	2/3	13289
	3	4	7495
	4	5	5579
	5	6	7212
	6	7	14545
	7	8	6466
	8	9	13042
	9	10	5607
	10	11/12	6264
	11	13	4070
	12	14	39601
	13	16	10748
Strain	Genomic island	Genomic island	Size
MN-ZLW-002	1	1	26008
CDS 144 / pseudogene 25
	2	2	7919
	3	3	18149
	4	4	6978
	5	5/6	25437
	6	7	4411
	7	8	5091
	8	9	10188
	9	10/11/12	48230
	10	13	16320
Strain	Genomic island	Genomic island	Size
NCTC12958	1	1	13652
CDS 281 / pseudogene 30
	2	2	6696
	3	3/4	10508
	4	5	5047
	5	6	8104
	6	7	4635
	7	8	5906
	8	9	9947
	9	10/11/12/13	38494
	10	14/15/16	27445
	11	17	5103
	12	18	3555
	13	19	4088
	14	20	8397
	15	21	16226
	16	22	6025
	17	23	8904
	18	24	7228
	19	25/26	23933
	20	27	12669
	21	28	5730
	22	29	17111
	23	30/31	13427
Strain	Genomic island	Genomic island	Size
ND03	1	1/2	11869
CDS 141 / pseudogene 24
	2	3	22592
	3	4/5	9930
	4	6	18845
	5	7	5144
	6	8	17606
	7	9	5091
	8	10/11	14915
	9	12	16813
	10	13	7580
Strain	Genomic island	Genomic island	Size
ND07	1	1	6761
CDS 144 / pseudogene 28
	2	2	5579
	3	3	15535
	4	4/5	15795
	5	6	15941
	6	7	9984
	7	8	16880
	8	9	38272
	9	11/12	7681
	10	13	4400
	11	14	13042
	12	15/16	16314
Strain	Genomic island	Genomic island	Size
S9	1	1	6166
CDS 93 / pseudogene 24
	2	2	4109
	3	3/4	12538
	4	5	4695
	5	6	4411
	6	7/8	19736
	7	9	15951
	8	10/11	21101
	9	12/13	7880
	10	14	10035
Strain	Genomic island	Genomic island	Size
SMQ-301	1	1	28370
CDS 128 / pseudogene 13
	2	2	8127
	3	3	10071
	4	4	5144
	5	5	4426
	6	6	5607
	7	7	9259
	8	8	4495
	9	9	38272
Strain	Genomic island	Genomic island	Size
ST3	1	1	6219
CDS 101 / pseudogene 20
	2	2/3	9374
	3	4	20237
	4	5	5607
	5	6	6224
	6	7/8	10748
	7	9	39428

## Sheet: TABLE S12A
Supplementary Table S12A. Genes in the predicted genomic islands (GIs) identified in the 23 S. thermophilus strains
Strain	Genomic island	Size	Genomic coordinates		GC (%)	Locus_tag	Annotated function
ACA-DC 2	1	14221	100859	115080	33.12	STACADC2_RS00595	hypothetical protein
						STACADC2_RS00600	ketopantoate reductase family protein
						STACADC2_RS00605	50S ribosomal protein L13
						STACADC2_RS00610	30S ribosomal protein S9
						STACADC2_RS00615	hypothetical protein
						STACADC2_RS00620	pseudo
						STACADC2_RS00625	helix-turn-helix transcriptional regulator
						STACADC2_RS00630	hypothetical protein
						STACADC2_RS00635	pseudo
						STACADC2_RS00640	lantibiotic biosynthesis protein
						STACADC2_RS00645	lantibiotic transporter
						STACADC2_RS00650	pseudo
						STACADC2_RS00655	pseudo
						STACADC2_RS00660	IS6 family transposase
						STACADC2_RS00665	pseudo
						STACADC2_RS00670	poly-gamma-glutamate biosynthesis protein
						STACADC2_RS00675	ACT domain-containing protein
	2	4750	653694	658444	30.69	STACADC2_RS03525	DUF4062 domain-containing protein
						STACADC2_RS03530	restriction endonuclease subunit S
						STACADC2_RS03535	pseudo
						STACADC2_RS03540	XRE family transcriptional regulator
	3	12475	758834	771309	38.86	STACADC2_RS04055	copper-translocating P-type ATPase
						STACADC2_RS04060	transposase
						STACADC2_RS04065	type I restriction endonuclease subunit R
						STACADC2_RS04070	hypothetical protein
						STACADC2_RS04075	cysteine synthase family protein
						STACADC2_RS04080	aminotransferase class V-fold PLP-dependent enzyme
						STACADC2_RS04085	pseudo
						STACADC2_RS04090	pseudo
						STACADC2_RS04095	pseudo
						STACADC2_RS04100	restriction endonuclease subunit S
						STACADC2_RS04105	DNA methyltransferase
						STACADC2_RS04110	pseudo
						STACADC2_RS04115	sugar transporter
	4	4512	776163	780675	36.7	STACADC2_RS04150	hypothetical protein
						STACADC2_RS04155	pseudo
						STACADC2_RS04160	putative sulfate exporter family transporter
						STACADC2_RS04165	pseudo
						STACADC2_RS04170	pseudo
	5	6289	818121	824410	30.1	STACADC2_RS04360	pseudo
						STACADC2_RS04365	hypothetical protein
						STACADC2_RS04370	XRE family transcriptional regulator
						STACADC2_RS04375	MutR family transcriptional regulator
						STACADC2_RS04380	Fe-S oxidoreductase
						STACADC2_RS04385	radical SAM protein
						STACADC2_RS04390	agmatinase
						STACADC2_RS04395	MFS transporter
	6	7625	931514	939139	32.48	STACADC2_RS04995	ISL3-like element ISSth1 family transposase
						STACADC2_RS05000	hypothetical protein
						STACADC2_RS05005	hypothetical protein
						STACADC2_RS05010	hypothetical protein
						STACADC2_RS05015	hypothetical protein
						STACADC2_RS05020	hypothetical protein
						STACADC2_RS05025	hypothetical protein
						STACADC2_RS05030	glycosyltransferase family 2 protein
	7	4183	957404	961587	37.67	STACADC2_RS05135	N-acetyltransferase
						STACADC2_RS05140	IS200/IS605 family transposase
						STACADC2_RS05145	50S ribosomal protein L20
						STACADC2_RS05150	50S ribosomal protein L35
						STACADC2_RS05155	translation initiation factor IF-3
						STACADC2_RS05160	cytidylate kinase
						STACADC2_RS05165	LysM domain-containing protein
						STACADC2_RS05170	ferredoxin
						STACADC2_RS05175	hypothetical protein
	8	4150	1249165	1253315	32.04	STACADC2_RS06635	DUF2142 domain-containing protein
						STACADC2_RS06640	glycosyltransferase family 2 protein
						STACADC2_RS06645	polysaccharide biosynthesis protein
						STACADC2_RS06650	DUF2304 domain-containing protein
	9	13725	1422231	1435956	38.33	STACADC2_RS07570	thioredoxin
						STACADC2_RS07575	IS3-like element ISSth1b family transposase
						STACADC2_RS07580	ComC/BlpC family peptide pheromone/bacteriocin
						STACADC2_RS07585	hypothetical protein
						STACADC2_RS07590	hypothetical protein
						STACADC2_RS07595	ComC/BlpC family peptide pheromone/bacteriocin
						STACADC2_RS07600	DNA-binding response regulator
						STACADC2_RS07605	ATP-binding protein
						STACADC2_RS07610	ComC/BlpC family peptide pheromone/bacteriocin
						STACADC2_RS07615	pseudo
						STACADC2_RS07620	peptide cleavage/export ABC transporter
						STACADC2_RS07625	hypothetical protein
						STACADC2_RS07630	ABC transporter ATP-binding protein
						STACADC2_RS07635	multidrug ABC transporter permease/ATP-binding protein
	10	10847	1657993	1668840	31.02	STACADC2_RS08835	helix-turn-helix domain-containing protein
						STACADC2_RS08840	pseudo
						STACADC2_RS08845	pseudo
						STACADC2_RS08850	MutR family transcriptional regulator
						STACADC2_RS08855	pseudo
						STACADC2_RS08860	ABC transporter ATP-binding protein
						STACADC2_RS08865	replication initiation protein
						STACADC2_RS08870	DUF3173 domain-containing protein
APC151	1	11303	5515	16818	37.91	B1761_RS00025	cysteine synthase family protein
						B1761_RS00030	cystathionine gamma-synthase
						B1761_RS00035	serine acetyltransferase
						B1761_RS00040	pseudo
						B1761_RS00045	pseudo
						B1761_RS00050	pseudo
						B1761_RS00055	IS256 family transposase
						B1761_RS00060	sugar transporter
						B1761_RS00065	pseudo
						B1761_RS00070	hypothetical protein
						B1761_RS00075	pseudo
						B1761_RS00080	PrsW family intramembrane metalloprotease
						B1761_RS00085	zinc ABC transporter substrate-binding protein AdcA
						B1761_RS00090	hypothetical protein
	2	5144	52462	57606	29.41	B1761_RS00290	MutR family transcriptional regulator
						B1761_RS00295	Fe-S oxidoreductase
						B1761_RS00300	radical SAM protein
						B1761_RS00305	agmatinase
						B1761_RS00310	MFS transporter
	3	17606	163250	180856	34.22	B1761_RS00920	AI-2E family transporter
						B1761_RS00925	pseudo
						B1761_RS00930	pseudo
						B1761_RS00935	pseudo
						B1761_RS00940	phosphatase
						B1761_RS00945	VanZ family protein
						B1761_RS00950	hypothetical protein
						B1761_RS00955	pseudo
						B1761_RS00960	glycosyltransferase family 2 protein
						B1761_RS00965	glycosyltransferase family 2 protein
						B1761_RS00970	hypothetical protein
						B1761_RS00975	glycosyl transferase
						B1761_RS00980	multidrug MFS transporter
						B1761_RS00985	UDP-N-acetylglucosamine--LPS N-acetylglucosamine transferase
						B1761_RS00990	pseudo
						B1761_RS00995	IS3 family transposase
						B1761_RS01000	pseudo
						B1761_RS01005	hypothetical protein
						B1761_RS01010	pseudo
						B1761_RS01015	flippase
						B1761_RS01020	pseudo
						B1761_RS01025	glycosyltransferase family 2 protein
						B1761_RS01030	DUF1792 domain-containing protein
						B1761_RS01035	DUF1792 domain-containing protein
	4	5091	451357	456448	31.38	B1761_RS02480	transporter
						B1761_RS02485	KxxxW cyclic peptide radical SAM maturase
						B1761_RS02490	KxxxW-cyclized peptide pheromone
						B1761_RS02495	helix-turn-helix domain-containing protein
						B1761_RS02500	pseudo
	5	14915	933916	948831	31.38	B1761_RS04905	hypothetical protein
						B1761_RS04910	hypothetical protein
						B1761_RS04915	pseudo
						B1761_RS04920	ATP-binding protein
						B1761_RS04925	dicarboxylate/amino acid:cation symporter
						B1761_RS04930	alpha-L-glutamate ligase
						B1761_RS04935	hypothetical protein
						B1761_RS04940	hypothetical protein
						B1761_RS04945	hypothetical protein
						B1761_RS04950	hypothetical protein
						B1761_RS04955	hypothetical protein
						B1761_RS04960	DUF2513 domain-containing protein
						B1761_RS04965	hypothetical protein
						B1761_RS04970	hypothetical protein
						B1761_RS04975	endonuclease
						B1761_RS04980	XRE family transcriptional regulator
						B1761_RS04985	DNA cytosine methyltransferase
						B1761_RS04990	hypothetical protein
	6	16813	951824	968637	39.78	B1761_RS05020	helix-turn-helix domain-containing protein
						B1761_RS05025	IS30 family transposase
						B1761_RS05030	50S ribosomal protein L17
						B1761_RS05035	DNA-directed RNA polymerase subunit alpha
						B1761_RS05040	30S ribosomal protein S11
						B1761_RS05045	30S ribosomal protein S13
						B1761_RS05050	50S ribosomal protein L36
						B1761_RS05055	translation initiation factor IF-1
						B1761_RS05060	adenylate kinase
						B1761_RS05065	preprotein translocase subunit SecY
						B1761_RS05070	50S ribosomal protein L15
						B1761_RS05075	50S ribosomal protein L30
						B1761_RS05080	30S ribosomal protein S5
						B1761_RS05085	50S ribosomal protein L18
						B1761_RS05090	50S ribosomal protein L6
						B1761_RS05095	30S ribosomal protein S8
						rpsN	30S ribosomal protein S14 type Z
						B1761_RS05105	50S ribosomal protein L5
						B1761_RS05110	50S ribosomal protein L24
						B1761_RS05115	50S ribosomal protein L14
						B1761_RS05120	30S ribosomal protein S17
						B1761_RS05125	50S ribosomal protein L29
						B1761_RS05130	50S ribosomal protein L16
						B1761_RS05135	30S ribosomal protein S3
						B1761_RS05140	50S ribosomal protein L22
						B1761_RS05145	30S ribosomal protein S19
						B1761_RS05150	50S ribosomal protein L2
						B1761_RS05155	50S ribosomal protein L23
						B1761_RS05160	50S ribosomal protein L4
						B1761_RS05165	50S ribosomal protein L3
						B1761_RS05170	30S ribosomal protein S10
						B1761_RS05175	Holliday junction branch migration DNA helicase RuvB
	7	7580	973209	980789	34.85	B1761_RS05200	adenylate kinase
						B1761_RS05205	MutR family transcriptional regulator
						B1761_RS05210	radical SAM protein
						B1761_RS05215	ABC transporter ATP-binding protein
						B1761_RS05220	XRE family transcriptional regulator
						B1761_RS05225	hypothetical protein
						B1761_RS05230	replication initiator protein
						B1761_RS05235	DUF3173 domain-containing protein
	8	11868	1150322	1162190	32.17	B1761_RS06220	hypothetical protein
						B1761_RS06225	ketopantoate reductase family protein
						B1761_RS06230	50S ribosomal protein L13
						B1761_RS06235	30S ribosomal protein S9
						B1761_RS06240	pseudo
						B1761_RS06245	helix-turn-helix transcriptional regulator
						B1761_RS06250	hypothetical protein
						B1761_RS06255	pseudo
						B1761_RS06260	lantibiotic biosynthesis protein
						B1761_RS06265	pseudo
						B1761_RS06270	pseudo
						B1761_RS06275	integrase
						B1761_RS06280	Fis family transcriptional regulator
	9	22592	1416711	1439303	38.41	B1761_RS07695	acyl carrier protein
						B1761_RS07700	enoyl-[acyl-carrier-protein] reductase FabK
						B1761_RS07705	[acyl-carrier-protein] S-malonyltransferase
						B1761_RS07710	3-oxoacyl-[acyl-carrier-protein] reductase
						B1761_RS07715	beta-ketoacyl-[acyl-carrier-protein] synthase II
						B1761_RS07720	acetyl-CoA carboxylase biotin carboxyl carrier protein
						B1761_RS07725	beta-hydroxyacyl-ACP dehydratase
						B1761_RS07730	acetyl-CoA carboxylase biotin carboxylase subunit
						B1761_RS07735	acetyl-CoA carboxylase carboxyl transferase subunit beta
						B1761_RS07740	acetyl-CoA carboxylase carboxyl transferase subunit alpha
						B1761_RS07745	S-ribosylhomocysteine lyase
						B1761_RS07750	pseudo
						B1761_RS07755	type I restriction endonuclease
						B1761_RS07760	pseudo
						B1761_RS07765	glutamate decarboxylase
						B1761_RS07770	amino acid permease
						B1761_RS07775	hypothetical protein
						B1761_RS07780	IS6 family transposase
						B1761_RS07785	hypothetical protein
						B1761_RS07790	DUF3114 domain-containing protein
						B1761_RS07795	pseudo
						B1761_RS07800	ABC transporter ATP-binding protein
						B1761_RS07805	pseudo
						B1761_RS07810	helix-turn-helix domain-containing protein
						B1761_RS07815	pseudo
						B1761_RS07820	IS3 family transposase
	10	9929	1785887	1795816	35.9	B1761_RS09595	DNA-binding protein
						B1761_RS09600	hypothetical protein
						B1761_RS09605	hypothetical protein
						B1761_RS09610	hypothetical protein
						B1761_RS09615	DNA primase
						B1761_RS09620	hypothetical protein
						B1761_RS09625	hypothetical protein
						B1761_RS09630	hypothetical protein
						B1761_RS09635	hypothetical protein
						B1761_RS09640	hypothetical protein
						B1761_RS09645	hypothetical protein
						B1761_RS09650	XRE family transcriptional regulator
						B1761_RS09655	XRE family transcriptional regulator
						B1761_RS09660	site-specific integrase
						B1761_RS09665	hypothetical protein
ASCC 1275	1	35727	89866	125593	36.2	T303_RS09825	helix-turn-helix domain-containing protein
						T303_RS00505	IS30 family transposase
						T303_RS00510	50S ribosomal protein L17
						T303_RS00515	DNA-directed RNA polymerase subunit alpha
						T303_RS00520	30S ribosomal protein S11
						T303_RS00525	30S ribosomal protein S13
						T303_RS09830	50S ribosomal protein L36
						T303_RS00530	translation initiation factor IF-1
						T303_RS00535	adenylate kinase
						T303_RS00540	preprotein translocase subunit SecY
						T303_RS00545	50S ribosomal protein L15
						T303_RS00550	50S ribosomal protein L30
						T303_RS00555	30S ribosomal protein S5
						T303_RS00560	50S ribosomal protein L18
						T303_RS00565	50S ribosomal protein L6
						T303_RS00570	30S ribosomal protein S8
						rpsN	30S ribosomal protein S14 type Z
						T303_RS00580	50S ribosomal protein L5
						T303_RS00585	50S ribosomal protein L24
						T303_RS00590	50S ribosomal protein L14
						T303_RS00595	30S ribosomal protein S17
						T303_RS00600	50S ribosomal protein L29
						T303_RS00605	50S ribosomal protein L16
						T303_RS00610	30S ribosomal protein S3
						T303_RS00615	50S ribosomal protein L22
						T303_RS00620	30S ribosomal protein S19
						T303_RS00625	50S ribosomal protein L2
						T303_RS00630	50S ribosomal protein L23
						T303_RS00635	50S ribosomal protein L4
						T303_RS00640	50S ribosomal protein L3
						T303_RS00645	30S ribosomal protein S10
						T303_RS00650	Holliday junction branch migration DNA helicase RuvB
						T303_RS00655	acyltransferase
						T303_RS00660	membrane protein
						T303_RS00665	low molecular weight phosphotyrosine protein phosphatase
						T303_RS00670	adenylosuccinate synthetase
						T303_RS00675	pseudo
						T303_RS00680	MFS transporter
						T303_RS00685	bacteriocin biosynthesis protein
						T303_RS00690	IS256 family transposase
						T303_RS00695	hypothetical protein
						T303_RS00700	ABC transporter ATP-binding protein
						T303_RS00705	MutR family transcriptional regulator
						T303_RS00710	radical SAM protein
						T303_RS00715	ABC transporter ATP-binding protein
						T303_RS00720	pseudo
						T303_RS09835	hypothetical protein
						T303_RS09840	replication initiator protein
						T303_RS00735	DUF3173 domain-containing protein
	2	25790	206528	232318	42.11	T303_RS01170	transposase
						T303_RS01175	IS3 family transposase
						T303_RS01285	rod shape-determining protein MreC
						T303_RS01290	rod shape-determining protein MreD
						T303_RS01295	CHAP domain-containing protein
						T303_RS01300	ribose-phosphate diphosphokinase
						T303_RS09885	pseudo
						T303_RS01310	pyridoxal phosphate-dependent aminotransferase
						T303_RS01315	DNA repair protein RecO
						T303_RS01320	phosphate acyltransferase PlsX
						T303_RS01325	acyl carrier protein
						T303_RS01330	phosphoribosylaminoimidazolesuccinocarboxamide synthase
						T303_RS01335	phosphoribosylformylglycinamidine synthase
						T303_RS01340	amidophosphoribosyltransferase
						T303_RS01345	phosphoribosylformylglycinamidine cyclo-ligase
						T303_RS01350	phosphoribosylglycinamide formyltransferase
						T303_RS01355	bifunctional phosphoribosylaminoimidazolecarboxamide formyltransferase/inosine monophosphate cyclohy
	3	13289	289525	302814	32.98	T303_RS01700	hypothetical protein
						T303_RS01705	2-dehydropantoate 2-reductase
						T303_RS01710	50S ribosomal protein L13
						T303_RS01715	30S ribosomal protein S9
						T303_RS01720	ISL3 family transposase
						T303_RS09915	pseudo
						T303_RS01725	helix-turn-helix transcriptional regulator
						T303_RS01730	hypothetical protein
						T303_RS01735	pseudo
						T303_RS01740	lantibiotic biosynthesis protein
						T303_RS01745	lantibiotic transporter
						T303_RS01750	pseudo
						T303_RS01755	pseudo
						T303_RS01760	DNA-binding protein
	4	7495	679551	687046	35.79	T303_RS03735	ABC transporter substrate-binding protein
						T303_RS10080	hypothetical protein
						T303_RS10085	pseudo
						T303_RS03745	macrolide ABC transporter
						T303_RS03750	ABC transporter permease, truncated
						T303_RS03755	50S ribosomal protein L10
						T303_RS03760	50S ribosomal protein L7/L12
						T303_RS03770	pseudo
						T303_RS10090	hypothetical protein
						T303_RS03775	ABC transporter ATP-binding protein
						T303_RS03780	ABC transporter permease
						T303_RS10095	hypothetical protein
						T303_RS03785	hypothetical protein
	5	5578	861889	867467	29.29	T303_RS04685	hypothetical protein
						T303_RS04690	hypothetical protein
						T303_RS04695	hypothetical protein
						T303_RS04700	hypothetical protein
						T303_RS04705	restriction endonuclease subunit S
						T303_RS04710	NTPase
	6	7212	927283	934495	37	T303_RS05010	hypothetical protein
						T303_RS05015	hypothetical protein
						T303_RS05020	DNA primase
						T303_RS05025	hypothetical protein
						T303_RS05030	hypothetical protein
						T303_RS10200	pseudo
						T303_RS05040	hypothetical protein
						T303_RS05045	hypothetical protein
						T303_RS05050	hypothetical protein
						T303_RS05055	XRE family transcriptional regulator
						T303_RS10205	XRE family transcriptional regulator
						T303_RS05065	site-specific integrase
						T303_RS05070	hypothetical protein
	7	21284	987436	1008720	37.48	T303_RS05340	cold-shock protein
						T303_RS05345	cold-shock protein
						T303_RS10255	pseudo
						T303_RS05360	IS256 family transposase
						T303_RS05365	pseudo
						T303_RS05370	copper-translocating P-type ATPase
						T303_RS05375	pseudo
						T303_RS05380	type I restriction endonuclease subunit R
						T303_RS10260	pseudo
						T303_RS05385	cysteine synthase family protein
						T303_RS05390	cystathionine gamma-synthase
						T303_RS10265	pseudo
						T303_RS10270	pseudo
						T303_RS05400	pseudo
						T303_RS10275	pseudo
						T303_RS05415	DNA methyltransferase
						T303_RS10280	pseudo
						T303_RS05420	sugar transporter
						T303_RS10285	pseudo
						T303_RS05425	hypothetical protein
						T303_RS05430	pseudo
						T303_RS05435	PrsW family intramembrane metalloprotease
						T303_RS05440	zinc ABC transporter substrate-binding protein AdcA
						T303_RS05445	hypothetical protein
	8	6465	1044658	1051123	31.19	T303_RS05640	MutR family transcriptional regulator
						T303_RS05645	Fe-S oxidoreductase
						T303_RS05650	IS256 family transposase
						T303_RS05655	radical SAM protein
						T303_RS05660	pseudo
						T303_RS05665	MFS transporter
	9	13041	1142208	1155249	35.97	T303_RS06135	pseudo
						T303_RS06140	pseudo
						T303_RS06145	type I-E CRISPR-associated endoribonuclease Cas2
						T303_RS06150	type I-E CRISPR-associated endonuclease Cas1
						T303_RS06155	type I-E CRISPR-associated protein Cas6/Cse3/CasE
						T303_RS06160	type I-E CRISPR-associated protein Cas5/CasD
						T303_RS06165	type I-E CRISPR-associated protein Cas7/Cse4/CasC
						T303_RS06170	type I-E CRISPR-associated protein Cse2/CasB
						T303_RS06175	pseudo
						T303_RS06180	CRISPR-associated helicase/endonuclease Cas3
						T303_RS06185	DUF2207 domain-containing protein
	10	5605	1391298	1396903	26.44	T303_RS07420	MFS transporter permease
						T303_RS07425	pseudo
						T303_RS07430	helix-turn-helix domain-containing protein
						T303_RS07435	NUDIX hydrolase
						T303_RS07440	hypothetical protein
	11	7681	1437339	1445020	30.79	T303_RS07665	ABC transporter ATP-binding protein
						T303_RS07670	hypothetical protein
						T303_RS07675	hypothetical protein
						T303_RS07680	sodium transporter
						T303_RS07685	pseudo
						T303_RS07690	SPASM domain-containing protein
						T303_RS07695	transporter
						T303_RS07700	pseudo
						T303_RS10520	KxxxW-cyclized peptide pheromone
						T303_RS07705	helix-turn-helix domain-containing protein
B59671	1	6287	164494	170781	30.15	CG712_RS00920	pseudo
						CG712_RS00925	hypothetical protein
						CG712_RS00930	XRE family transcriptional regulator
						CG712_RS00935	MutR family transcriptional regulator
						CG712_RS00940	Fe-S oxidoreductase
						CG712_RS00945	radical SAM protein
						CG712_RS00950	agmatinase
						CG712_RS00955	MFS transporter
	2	4445	324830	329275	33.56	CG712_RS01705	hypothetical protein
						CG712_RS01710	hypothetical protein
						CG712_RS01715	pseudo
						CG712_RS01720	hypothetical protein
						CG712_RS01725	hypothetical protein
						CG712_RS01730	hypothetical protein
	3	4173	560018	564191	40.64	CG712_RS02935	uroporphyrinogen decarboxylase
						CG712_RS02940	glutathione peroxidase
						CG712_RS02945	hypothetical protein
						CG712_RS02950	pseudo
						CG712_RS02955	pseudo
						CG712_RS02960	TetR/AcrR family transcriptional regulator
						CG712_RS02965	pseudo
	4	10849	1075104	1085953	31.01	CG712_RS05625	helix-turn-helix domain-containing protein
						CG712_RS05630	hypothetical protein
						CG712_RS05635	ABC transporter ATP-binding protein
						CG712_RS05640	MutR family transcriptional regulator
						CG712_RS05645	pseudo
						CG712_RS05650	ABC transporter ATP-binding protein
						CG712_RS05655	pseudo
						CG712_RS05660	DUF3173 domain-containing protein
	5	10973	1799394	1810367	40.4	CG712_RS09525	ComC/BlpC family peptide pheromone/bacteriocin
						CG712_RS09530	pseudo
						CG712_RS09535	hypothetical protein
						CG712_RS09540	plasmid mobilization relaxosome protein MobC
						CG712_RS09545	relaxase
						CG712_RS09550	hypothetical protein
						CG712_RS09555	LytTR family transcriptional regulator
						CG712_RS09560	DNA-binding response regulator
						CG712_RS09565	GHKL domain-containing protein
						CG712_RS09570	ComC/BlpC family peptide pheromone/bacteriocin
						CG712_RS09575	bacteriocin secretion accessory protein
						CG712_RS09580	peptide cleavage/export ABC transporter
						CG712_RS09585	ThmA bacteriocin
						CG712_RS09590	class IIb bacteriocin, lactobin A/cerein 7B family
CNRZ1066	1	14523	99677	114200	32.46	STR_RS00605	hypothetical protein
						STR_RS00610	2-dehydropantoate 2-reductase
						STR_RS00615	50S ribosomal protein L13
						STR_RS00620	30S ribosomal protein S9
						STR_RS09610	hypothetical protein
						STR_RS09615	pseudo
						STR_RS00625	pseudo
						STR_RS00630	hypothetical protein
						STR_RS00635	pseudo
						STR_RS00640	lantibiotic biosynthesis protein
						STR_RS00645	lantibiotic transporter
						STR_RS00650	pseudo
						STR_RS00655	pseudo
						STR_RS00660	pseudo
						STR_RS00665	pseudo
						STR_RS00670	IS30 family transposase
	2	17365	642151	659516	35.46	STR_RS03470	(deoxy)nucleoside triphosphate pyrophosphohydrolase
						STR_RS03475	pseudo
						STR_RS09820	pseudo
						STR_RS03480	hypothetical protein
						STR_RS03485	hypothetical protein
						STR_RS03490	pseudo
						STR_RS03495	hypothetical protein
						STR_RS03500	hypothetical protein
						STR_RS03505	hypothetical protein
						STR_RS03510	XRE family transcriptional regulator
						STR_RS03515	hypothetical protein
						STR_RS03520	IS30 family transposase
						STR_RS03525	lysine--tRNA ligase
						STR_RS03530	LysM domain-containing protein
						STR_RS03535	hypothetical protein
						STR_RS03540	hypothetical protein
						STR_RS03545	HAD family hydrolase
						STR_RS03550	hypothetical protein
						STR_RS03555	histidine phosphatase family protein
						STR_RS03560	aminoacyl-tRNA deacylase
						STR_RS03565	N-acetylmuramoyl-L-alanine amidase
						STR_RS03570	hypothetical protein
						STR_RS03575	hypothetical protein
						STR_RS03580	DUF2974 domain-containing protein
						STR_RS09825	DUF2974 domain-containing protein
						STR_RS09830	hypothetical protein
						STR_RS03585	DUF2974 domain-containing protein
	3	5627	663869	669496	30.24	STR_RS03600	ATP-binding protein
						STR_RS03605	hypothetical protein
						STR_RS03610	restriction endonuclease subunit S
						STR_RS03615	NTPase
	4	19491	776536	796027	37.39	STR_RS04205	cold-shock protein
						STR_RS04210	cold-shock protein
						STR_RS04215	IS256 family transposase
						STR_RS04220	copper-translocating P-type ATPase
						STR_RS04225	pseudo
						STR_RS04230	type I restriction endonuclease subunit R
						STR_RS09890	hypothetical protein
						STR_RS04235	cysteine synthase family protein
						STR_RS04240	cystathionine gamma-synthase
						STR_RS04245	pseudo
						STR_RS09895	pseudo
						STR_RS04250	IS256 family transposase
						STR_RS09900	pseudo
						STR_RS09905	pseudo
						STR_RS04265	pseudo
						STR_RS04270	pseudo
						STR_RS04275	sugar transporter
						STR_RS09910	pseudo
						STR_RS04280	type I restriction-modification system subunit R
						STR_RS04285	pseudo
						STR_RS09915	pseudo
						STR_RS04295	zinc ABC transporter substrate-binding protein AdcA
						STR_RS04300	hypothetical protein
	5	6166	839629	845795	29.92	STR_RS04520	pseudo
						STR_RS04525	XRE family transcriptional regulator
						STR_RS04530	MutR family transcriptional regulator
						STR_RS04535	Fe-S oxidoreductase
						STR_RS04540	radical SAM protein
						STR_RS04545	agmatinase
						STR_RS04550	MFS transporter
	6	6935	933008	939943	30.28	STR_RS05025	IS30 family transposase
						STR_RS05030	hypothetical protein
						STR_RS05035	UDP-N-acetylglucosamine enolpyruvyl transferase
						STR_RS05040	NUDIX domain-containing protein
						STR_RS05045	tyrosine--tRNA ligase
						STR_RS05050	MutR family transcriptional regulator
	7	12719	960253	972972	34.71	STR_RS05165	AI-2E family transporter
						STR_RS05170	pseudo
						STR_RS05175	pseudo
						STR_RS05180	IS256 family transposase
						STR_RS05185	lipopolysaccharide 1,6-galactosyltransferase
						STR_RS05190	pseudo
						STR_RS05195	VanZ family protein
						STR_RS05200	exopolysaccharide biosynthesis protein
						STR_RS05205	exopolysaccharide polymerization protein
						STR_RS05210	exopolysaccharide gene cluster protein
						STR_RS05215	EpsG family protein
						STR_RS05220	glycosyltransferase family 2 protein
						STR_RS05225	acyltransferase
	8	4087	1191550	1195637	35.82	STR_RS06365	amino acid ABC transporter permease
						STR_RS06370	GNAT family N-acetyltransferase
						STR_RS06375	hypothetical protein
						STR_RS06380	pseudo
						STR_RS06385	glycerol dehydrogenase
						STR_RS06390	glycerol dehydrogenase
						STR_RS06395	hypothetical protein
	9	4591	1336631	1341222	32.8	STR_RS07050	hypothetical protein
						STR_RS07055	hypothetical protein
						STR_RS07060	transcriptional regulator
						STR_RS07065	hypothetical protein
						STR_RS07070	helix-turn-helix domain-containing protein
						STR_RS07075	radical SAM/SPASM domain-containing protein
	10	25706	1475470	1501176	39.69	STR_RS07785	hypothetical protein
						STR_RS07790	DNA polymerase IV
						STR_RS07795	formate C-acetyltransferase
						STR_RS07800	carbonate dehydratase
						STR_RS07805	pseudo
						STR_RS10250	pseudo
						STR_RS07810	type I restriction-modification system subunit S
						STR_RS07815	plasmid mobilization protein
						STR_RS07820	recombinase
						STR_RS07825	DNA recombinase
						STR_RS07830	hypothetical protein
						STR_RS07835	iron export ABC transporter permease subunit FetB
						STR_RS07840	putrescine/spermidine ABC transporter ATP-binding protein
						STR_RS07845	hypothetical protein
						STR_RS07850	serine hydrolase
						STR_RS07855	peptidase
						STR_RS07860	IS30 family transposase
						STR_RS07865	CPBP family intramembrane metalloprotease
						STR_RS07870	aquaporin family protein
						STR_RS07875	Xaa-Pro dipeptidyl-peptidase
						STR_RS07880	hypothetical protein
						STR_RS10255	pseudo
						STR_RS07895	ComC/BlpC family peptide pheromone/bacteriocin
						STR_RS07900	DNA-binding response regulator
						STR_RS07905	ATP-binding protein
						STR_RS07910	ComC/BlpC family peptide pheromone/bacteriocin
						STR_RS07915	pseudo
						STR_RS07920	peptide cleavage/export ABC transporter
	11	15951	1717663	1733614	30.85	STR_RS09110	DNA topology modulation protein FlaR
						STR_RS09115	MFS transporter
						STR_RS09120	bacteriocin biosynthesis protein
						STR_RS09125	pseudo
						STR_RS09130	helix-turn-helix domain-containing protein
						STR_RS09135	hypothetical protein
						STR_RS09140	pseudo
						STR_RS09145	MutR family transcriptional regulator
						STR_RS09150	radical SAM protein
						STR_RS09155	ABC transporter ATP-binding protein
						STR_RS09165	replication initiation protein
						STR_RS09170	DUF3173 domain-containing protein
CS8	1	6166	69845	76011	29.9	BAY21_RS00380	MFS transporter
						BAY21_RS00385	agmatinase
						BAY21_RS00390	radical SAM protein
						BAY21_RS00395	Fe-S oxidoreductase
						BAY21_RS00400	MutR family transcriptional regulator
						BAY21_RS00405	XRE family transcriptional regulator
						BAY21_RS00410	pseudo
	2	12538	124260	136798	38.79	BAY21_RS00660	sugar transporter
						BAY21_RS00665	pseudo
						BAY21_RS00670	pseudo
						BAY21_RS09520	pseudo
						BAY21_RS09525	pseudo
						BAY21_RS00685	IS256 family transposase
						BAY21_RS09530	pseudo
						BAY21_RS00690	pseudo
						BAY21_RS00695	cystathionine gamma-synthase
						BAY21_RS00700	cysteine synthase family protein
						BAY21_RS09535	hypothetical protein
						BAY21_RS00705	type I restriction endonuclease subunit R
						BAY21_RS00710	IS256 family transposase
						BAY21_RS00715	copper-translocating P-type ATPase
	3	7605	179205	186810	37.54	BAY21_RS00960	site-specific integrase
						BAY21_RS00965	XRE family transcriptional regulator
						BAY21_RS00970	XRE family transcriptional regulator
						BAY21_RS00975	hypothetical protein
						BAY21_RS00980	hypothetical protein
						BAY21_RS00985	hypothetical protein
						BAY21_RS00990	hypothetical protein
						BAY21_RS00995	hypothetical protein
						BAY21_RS01000	hypothetical protein
						BAY21_RS01005	DNA primase
						BAY21_RS01010	hypothetical protein
						BAY21_RS01015	hypothetical protein
						BAY21_RS01020	hypothetical protein
	4	5627	246145	251772	30.24	BAY21_RS01305	NTPase
						BAY21_RS01310	restriction endonuclease subunit S
						BAY21_RS01315	hypothetical protein
						BAY21_RS01320	ATP-binding protein
	5	4411	267365	271776	26.52	BAY21_RS01400	hypothetical protein
						BAY21_RS01405	XRE family transcriptional regulator
						BAY21_RS01410	hypothetical protein
						BAY21_RS01415	hypothetical protein
						BAY21_RS01420	hypothetical protein
						BAY21_RS01425	hypothetical protein
						BAY21_RS01430	hypothetical protein
						BAY21_RS01435	hypothetical protein
	6	19736	792107	811843	33.99	BAY21_RS04145	ACT domain-containing protein
						BAY21_RS04150	hypothetical protein
						BAY21_RS04155	pseudo
						BAY21_RS04165	pseudo
						BAY21_RS04170	pseudo
						BAY21_RS04175	IS30 family transposase
						BAY21_RS04180	pseudo
						BAY21_RS04185	pseudo
						BAY21_RS04190	pseudo
						BAY21_RS04195	pseudo
						BAY21_RS04200	lantibiotic transporter
						BAY21_RS04205	lantibiotic biosynthesis protein
						BAY21_RS04210	pseudo
						BAY21_RS04215	hypothetical protein
						BAY21_RS04220	pseudo
						BAY21_RS09805	pseudo
						BAY21_RS09810	hypothetical protein
						BAY21_RS04225	30S ribosomal protein S9
						BAY21_RS04230	50S ribosomal protein L13
						BAY21_RS04235	2-dehydropantoate 2-reductase
						BAY21_RS04240	hypothetical protein
						BAY21_RS09815	transcriptional regulator
						BAY21_RS04245	pseudo
						BAY21_RS04250	hypothetical protein
	7	15951	972447	988398	30.85	BAY21_RS05185	DUF3173 domain-containing protein
						BAY21_RS05190	replication initiation protein
						BAY21_RS05200	ABC transporter ATP-binding protein
						BAY21_RS05205	radical SAM protein
						BAY21_RS05210	MutR family transcriptional regulator
						BAY21_RS05215	pseudo
						BAY21_RS05220	hypothetical protein
						BAY21_RS05225	helix-turn-helix domain-containing protein
						BAY21_RS05230	pseudo
						BAY21_RS05235	bacteriocin biosynthesis protein
						BAY21_RS05240	MFS transporter
						BAY21_RS05245	DNA topology modulation protein FlaR
	8	21101	1204204	1225305	39.44	BAY21_RS09960	hypothetical protein
						BAY21_RS06450	peptide cleavage/export ABC transporter
						BAY21_RS06455	pseudo
						BAY21_RS06460	ComC/BlpC family peptide pheromone/bacteriocin
						BAY21_RS06465	ATP-binding protein
						BAY21_RS06470	DNA-binding response regulator
						BAY21_RS06475	ComC/BlpC family peptide pheromone/bacteriocin
						BAY21_RS09965	pseudo
						BAY21_RS06490	hypothetical protein
						BAY21_RS06495	Xaa-Pro dipeptidyl-peptidase
						BAY21_RS06500	aquaporin family protein
						BAY21_RS06505	CPBP family intramembrane metalloprotease
						BAY21_RS06510	IS30 family transposase
						BAY21_RS06515	peptidase
						BAY21_RS06520	serine hydrolase
						BAY21_RS06525	hypothetical protein
						BAY21_RS06530	ABC transporter ATPase
						BAY21_RS06535	iron export ABC transporter permease subunit FetB
						BAY21_RS06540	hypothetical protein
						BAY21_RS06545	DNA recombinase
						BAY21_RS06550	recombinase
						BAY21_RS06555	plasmid mobilization protein
						BAY21_RS06560	type I restriction-modification system subunit S
						BAY21_RS09970	pseudo
						BAY21_RS06565	pseudo
	9	7879	1510263	1518142	35.56	BAY21_RS07960	amidohydrolase
						BAY21_RS07965	hypothetical protein
						BAY21_RS07970	glycerol dehydrogenase
						BAY21_RS07975	glycerol dehydrogenase
						BAY21_RS07980	pseudo
						BAY21_RS07985	hypothetical protein
						BAY21_RS07990	GNAT family N-acetyltransferase
						BAY21_RS07995	amino acid ABC transporter permease
						BAY21_RS08000	amino acid ABC transporter ATP-binding protein
						BAY21_RS08005	adenylosuccinate lyase
						BAY21_RS08010	amino acid ABC transporter substrate-binding protein
	10	10035	1732969	1743004	33.01	BAY21_RS09125	glycosyltransferase family 1 protein
						BAY21_RS09130	acyltransferase
						BAY21_RS09135	glycosyltransferase family 2 protein
						BAY21_RS09140	EpsG family protein
						BAY21_RS09145	exopolysaccharide gene cluster protein
						BAY21_RS09150	exopolysaccharide polymerization protein
						BAY21_RS09155	exopolysaccharide biosynthesis protein
						BAY21_RS09160	VanZ family protein
						BAY21_RS09165	pseudo
						BAY21_RS09170	lipopolysaccharide 1,6-galactosyltransferase
	11	5850	1767354	1773204	28.75	BAY21_RS09310	MutR family transcriptional regulator
						BAY21_RS09315	tyrosine--tRNA ligase
						BAY21_RS09320	NUDIX domain-containing protein
						BAY21_RS09325	UDP-N-acetylglucosamine enolpyruvyl transferase
						BAY21_RS09330	hypothetical protein
DGCC 7710	1	12728	101144	113872	32.25	CW339_RS00585	50S ribosomal protein L13
						CW339_RS00590	30S ribosomal protein S9
						CW339_RS00595	ISL3 family transposase
						CW339_RS00600	pseudo
						CW339_RS00605	helix-turn-helix transcriptional regulator
						CW339_RS00610	hypothetical protein
						CW339_RS00615	pseudo
						CW339_RS00620	lantibiotic biosynthesis protein
						CW339_RS00625	lantibiotic transporter
						CW339_RS00630	pseudo
						CW339_RS00635	pseudo
						CW339_RS00640	DNA-binding protein
						CW339_RS00645	hypothetical protein
	2	4715	489352	494067	38.72	CW339_RS02625	ABC transporter substrate-binding protein
						CW339_RS02630	hypothetical protein
						CW339_RS02635	pseudo
						CW339_RS02640	macrolide ABC transporter
						CW339_RS02645	ABC transporter permease, truncated
						CW339_RS02650	50S ribosomal protein L10
						CW339_RS02655	50S ribosomal protein L7/L12
						CW339_RS02660	pseudo
						CW339_RS02665	hypothetical protein
	3	5579	675213	680792	29.28	CW339_RS03635	hypothetical protein
						CW339_RS03640	hypothetical protein
						CW339_RS03645	hypothetical protein
						CW339_RS03650	restriction endonuclease subunit S
						CW339_RS03655	NTPase
	4	7212	740609	747821	37	CW339_RS03950	hypothetical protein
						CW339_RS03955	hypothetical protein
						CW339_RS03960	DNA primase
						CW339_RS03965	hypothetical protein
						CW339_RS03970	hypothetical protein
						CW339_RS03975	pseudo
						CW339_RS03980	hypothetical protein
						CW339_RS03985	hypothetical protein
						CW339_RS03990	hypothetical protein
						CW339_RS03995	XRE family transcriptional regulator
						CW339_RS04000	XRE family transcriptional regulator
						CW339_RS04005	site-specific integrase
						CW339_RS04010	hypothetical protein
	5	12439	804762	817201	38.97	CW339_RS04295	copper-translocating P-type ATPase
						CW339_RS04300	IS256 family transposase
						CW339_RS04305	pseudo
						CW339_RS04310	pseudo
						CW339_RS04315	cysteine synthase family protein
						CW339_RS04320	aminotransferase class V-fold PLP-dependent enzyme
						CW339_RS04325	pseudo
						CW339_RS04330	XRE family transcriptional regulator
						CW339_RS04335	IS256 family transposase
						CW339_RS04340	pseudo
						CW339_RS04345	DNA methyltransferase
						CW339_RS04350	pseudo
						CW339_RS04355	sugar transporter
	6	6466	857779	864245	31.19	CW339_RS04585	Rgg/GadR/MutR family transcriptional regulator
						CW339_RS04590	Fe-S oxidoreductase
						CW339_RS04595	IS256 family transposase
						CW339_RS04600	radical SAM protein
						CW339_RS04605	arginase family protein
						CW339_RS04610	MFS transporter
	7	13042	955327	968369	35.97	CW339_RS05105	pseudo
						CW339_RS05110	pseudo
						cas2e	type I-E CRISPR-associated endoribonuclease Cas2
						CW339_RS05120	type I-E CRISPR-associated endonuclease Cas1
						cas6e	type I-E CRISPR-associated protein Cas6/Cse3/CasE
						cas5e	type I-E CRISPR-associated protein Cas5/CasD
						cas7e	type I-E CRISPR-associated protein Cas7/Cse4/CasC
						casB	type I-E CRISPR-associated protein Cse2/CasB
						CW339_RS05145	type I-E CRISPR-associated protein Cse1/CasA
						CW339_RS05150	CRISPR-associated helicase/endonuclease Cas3
						CW339_RS05155	DUF2207 domain-containing protein
	8	5607	1204419	1210026	26.43	CW339_RS06415	MFS transporter permease
						CW339_RS06420	oligoendopeptidase F
						CW339_RS06425	Rgg/GadR/MutR family transcriptional regulator
						CW339_RS06430	NUDIX hydrolase
						CW339_RS06435	hypothetical protein
	9	4677	1252707	1257384	30.33	CW339_RS06680	sodium transporter
						CW339_RS06685	pseudo
						CW339_RS06690	SPASM domain-containing protein
						CW339_RS06695	pseudo
						CW339_RS06700	transporter
						kwcM	pseudo
						CW339_RS06710	KxxxW-cyclized peptide pheromone
						CW339_RS06715	Rgg/GadR/MutR family transcriptional regulator
	10	8496	1525756	1534252	37.46	CW339_RS08065	IS3-like element ISSth1b family transposase
						CW339_RS08070	hypothetical protein
						CW339_RS08075	hypothetical protein
						CW339_RS08080	hypothetical protein
						CW339_RS08085	ComC/BlpC family peptide pheromone/bacteriocin
						CW339_RS08090	hypothetical protein
						CW339_RS08095	ComC/BlpC family peptide pheromone/bacteriocin
						CW339_RS08100	DNA-binding response regulator
						CW339_RS08105	GHKL domain-containing protein
						CW339_RS08110	ComC/BlpC family peptide pheromone/bacteriocin
						CW339_RS08115	bacteriocin secretion accessory protein
	11	4070	1738747	1742817	38.45	CW339_RS09155	type I restriction-modification system subunit M
						CW339_RS09160	pseudo
						CW339_RS09165	DNA-binding protein
	12	39057	1747664	1786721	35.62	CW339_RS09195	hypothetical protein
						CW339_RS09200	hypothetical protein
						CW339_RS09205	helix-turn-helix domain-containing protein
						CW339_RS09210	IS30 family transposase
						CW339_RS09215	50S ribosomal protein L17
						CW339_RS09220	DNA-directed RNA polymerase subunit alpha
						CW339_RS09225	30S ribosomal protein S11
						CW339_RS09230	30S ribosomal protein S13
						CW339_RS09235	50S ribosomal protein L36
						CW339_RS09240	translation initiation factor IF-1
						CW339_RS09245	adenylate kinase
						CW339_RS09250	preprotein translocase subunit SecY
						CW339_RS09255	50S ribosomal protein L15
						CW339_RS09260	50S ribosomal protein L30
						CW339_RS09265	30S ribosomal protein S5
						CW339_RS09270	50S ribosomal protein L18
						CW339_RS09275	50S ribosomal protein L6
						CW339_RS09280	30S ribosomal protein S8
						CW339_RS09285	type Z 30S ribosomal protein S14
						CW339_RS09290	50S ribosomal protein L5
						CW339_RS09295	50S ribosomal protein L24
						CW339_RS09300	50S ribosomal protein L14
						CW339_RS09305	30S ribosomal protein S17
						CW339_RS09310	50S ribosomal protein L29
						CW339_RS09315	50S ribosomal protein L16
						CW339_RS09320	30S ribosomal protein S3
						CW339_RS09325	50S ribosomal protein L22
						CW339_RS09330	30S ribosomal protein S19
						CW339_RS09335	50S ribosomal protein L2
						CW339_RS09340	50S ribosomal protein L23
						CW339_RS09345	50S ribosomal protein L4
						CW339_RS09350	50S ribosomal protein L3
						CW339_RS09355	30S ribosomal protein S10
						CW339_RS09360	Holliday junction branch migration DNA helicase RuvB
						CW339_RS09365	acyltransferase
						CW339_RS09370	membrane protein
						CW339_RS09375	low molecular weight phosphotyrosine protein phosphatase
						CW339_RS09380	adenylosuccinate synthetase
						CW339_RS09385	pseudo
						CW339_RS09390	MFS transporter
						CW339_RS09395	ThiF family adenylyltransferase
						CW339_RS09400	pseudo
						CW339_RS09405	Rgg/GadR/MutR family transcriptional regulator
						CW339_RS09410	hypothetical protein
						CW339_RS09415	ABC transporter ATP-binding protein
						CW339_RS09420	MutR family transcriptional regulator
						CW339_RS09425	radical SAM protein
						CW339_RS09430	ABC transporter ATP-binding protein
						CW339_RS09435	pseudo
						CW339_RS09440	pseudo
						CW339_RS09445	DUF3173 domain-containing protein
	13	10748	1807929	1818677	34.58	CW339_RS09595	alkaline shock response membrane anchor protein AmaP
						CW339_RS09600	DUF2273 domain-containing protein
						CW339_RS09605	Asp23/Gls24 family envelope stress response protein
						CW339_RS09610	CsbD family protein
						CW339_RS09615	phosphohydrolase
						CW339_RS09620	IS256 family transposase
						CW339_RS09625	pseudo
						CW339_RS09630	hypothetical protein
						CW339_RS09635	hypothetical protein
						CW339_RS09640	YhgE/Pip domain-containing protein
						CW339_RS09645	TetR/AcrR family transcriptional regulator
						CW339_RS09650	DUF1304 domain-containing protein
						CW339_RS09655	30S ribosomal protein S4
EPS	1	9190	120757	129947	30.11	CR922_RS00680	pseudo
						CR922_RS00685	lantibiotic biosynthesis protein
						CR922_RS00690	lantibiotic transporter
						CR922_RS00695	pseudo
						CR922_RS00700	pseudo
						CR922_RS00705	pseudo
						CR922_RS00710	pseudo
	2	8605	283169	291774	41.02	CR922_RS01495	serine hydrolase
						CR922_RS01500	hypothetical protein
						CR922_RS01505	ABC transporter ATPase
						CR922_RS01510	iron export ABC transporter permease subunit FetB
						CR922_RS01515	hypothetical protein
						CR922_RS01520	pseudo
						CR922_RS01525	recombinase
						CR922_RS01530	plasmid mobilization protein
						CR922_RS01535	type I restriction-modification system subunit S
						CR922_RS01540	pseudo
						CR922_RS01545	pseudo
						CR922_RS01550	pseudo
						pflB	formate C-acetyltransferase
	3	7880	567225	575105	35.57	CR922_RS03000	amidohydrolase
						CR922_RS03005	hypothetical protein
						CR922_RS03010	glycerol dehydrogenase
						CR922_RS03015	glycerol dehydrogenase
						CR922_RS03020	aminotransferase
						CR922_RS03025	hypothetical protein
						CR922_RS03030	GNAT family N-acetyltransferase
						CR922_RS03035	amino acid permease
						CR922_RS03040	amino acid ABC transporter ATP-binding protein
						CR922_RS03045	adenylosuccinate lyase
						CR922_RS03050	amino acid ABC transporter substrate-binding protein
	4	6166	920503	926669	29.9	CR922_RS04875	MFS transporter
						CR922_RS04880	agmatinase
						CR922_RS04885	radical SAM protein
						CR922_RS04890	Fe-S oxidoreductase
						CR922_RS04895	MutR family transcriptional regulator
						CR922_RS04900	XRE family transcriptional regulator
						CR922_RS04905	pseudo
	5	4333	951757	956090	40.29	CR922_RS05030	hypothetical protein
						CR922_RS05035	site-specific DNA-methyltransferase
						CR922_RS05040	type III restriction endonuclease
						CR922_RS05045	pseudo
	6	7183	1028252	1035435	37.46	CR922_RS05480	site-specific integrase
						CR922_RS05485	XRE family transcriptional regulator
						CR922_RS05490	transcriptional regulator
						CR922_RS05495	hypothetical protein
						CR922_RS05500	hypothetical protein
						CR922_RS05505	hypothetical protein
						CR922_RS05510	hypothetical protein
						CR922_RS05515	hypothetical protein
						CR922_RS05520	hypothetical protein
						CR922_RS05525	DNA primase
						CR922_RS05530	hypothetical protein
						CR922_RS05535	hypothetical protein
	7	4694	1095834	1100528	28.24	CR922_RS05830	restriction endonuclease subunit S
						CR922_RS05835	pseudo
						CR922_RS05840	hypothetical protein
	8	4411	1116163	1120574	26.52	CR922_RS05930	hypothetical protein
						CR922_RS05935	XRE family transcriptional regulator
						CR922_RS05940	hypothetical protein
						CR922_RS05945	hypothetical protein
						CR922_RS05950	hypothetical protein
						CR922_RS05955	hypothetical protein
						CR922_RS05960	hypothetical protein
						CR922_RS05965	hypothetical protein
	9	15950	1733570	1749520	30.85	CR922_RS09270	DNA topology modulation protein FlaR
						CR922_RS09275	MFS transporter
						CR922_RS09280	MccB-like protein
						CR922_RS09285	pseudo
						CR922_RS09290	helix-turn-helix domain-containing protein
						CR922_RS09295	hypothetical protein
						CR922_RS09300	pseudo
						CR922_RS09305	MutR family transcriptional regulator
						CR922_RS09310	radical SAM protein
						CR922_RS09315	ABC transporter ATP-binding protein
						CR922_RS09320	replication initiation protein
						CR922_RS09325	DUF3173 domain-containing protein
GABA	1	11221	101513	112734	32.1	CR921_RS00590	2-dehydropantoate 2-reductase
						CR921_RS00595	50S ribosomal protein L13
						CR921_RS00600	30S ribosomal protein S9
						CR921_RS00605	hypothetical protein
						CR921_RS00610	pseudo
						CR921_RS00615	helix-turn-helix transcriptional regulator
						CR921_RS00620	hypothetical protein
						CR921_RS00625	pseudo
						CR921_RS00630	lantibiotic biosynthesis protein
						CR921_RS00635	lantibiotic transporter
						CR921_RS00640	pseudo
						CR921_RS00645	site-specific integrase
						CR921_RS00650	DNA-binding protein
	2	18227	363404	381631	38.7	CR921_RS02020	acyl carrier protein
						CR921_RS02025	enoyl-[acyl-carrier-protein] reductase FabK
						fabD	[acyl-carrier-protein] S-malonyltransferase
						fabG	3-oxoacyl-[acyl-carrier-protein] reductase
						fabF	beta-ketoacyl-[acyl-carrier-protein] synthase II
						CR921_RS02045	acetyl-CoA carboxylase biotin carboxyl carrier protein
						fabZ	beta-hydroxyacyl-ACP dehydratase
						accC	acetyl-CoA carboxylase biotin carboxylase subunit
						CR921_RS02060	acetyl-CoA carboxylase carboxyltransferase subunit beta
						CR921_RS02065	acetyl-CoA carboxylase carboxyl transferase subunit alpha
						CR921_RS02070	S-ribosylhomocysteine lyase
						CR921_RS02075	type I restriction endonuclease subunit S
						CR921_RS02080	restriction endonuclease
						CR921_RS02085	pseudo
						CR921_RS02090	glutamate decarboxylase
						CR921_RS02095	amino acid permease
						CR921_RS02100	hypothetical protein
						CR921_RS02105	IS6 family transposase
						CR921_RS02110	cytoplasmic protein
						CR921_RS02115	hypothetical protein
						CR921_RS02120	hypothetical protein
						CR921_RS02125	AbrB/MazE/SpoVT family DNA-binding domain-containing protein
						CR921_RS02130	pseudo
	3	14916	509953	524869	45.15	CR921_RS02755	hypothetical protein
						CR921_RS02760	hypothetical protein
						CR921_RS02765	hypothetical protein
						CR921_RS02770	hypothetical protein
						CR921_RS02775	hypothetical protein
						CR921_RS02780	hypothetical protein
						CR921_RS02785	hypothetical protein
						CR921_RS02790	hypothetical protein
						CR921_RS02795	hypothetical protein
						ltrA	group II intron reverse transcriptase/maturase
						CR921_RS02805	pseudo
						CR921_RS02810	hypothetical protein
						CR921_RS02815	hypothetical protein
						CR921_RS02820	plasmid mobilization relaxosome protein MobC
						CR921_RS02825	relaxase
	4	5812	807545	813357	39.48	CR921_RS04255	hypothetical protein
						CR921_RS04260	cysteine synthase family protein
						CR921_RS04265	cystathionine gamma-synthase
						CR921_RS04270	serine acetyltransferase
						CR921_RS04275	XRE family transcriptional regulator
						CR921_RS04280	pseudo
						CR921_RS04285	pseudo
						CR921_RS04290	DNA methyltransferase
	5	5144	860300	865444	29.39	CR921_RS04535	MutR family transcriptional regulator
						CR921_RS04540	pseudo
						CR921_RS04545	radical SAM protein
						CR921_RS04550	agmatinase
						CR921_RS04555	MFS transporter
	6	4668	895089	899757	33.61	CR921_RS04730	bacteriocin immunity protein
						CR921_RS04735	bacteriocin BlpK
						CR921_RS04740	hypothetical protein
						CR921_RS04745	ComC/BlpC family peptide pheromone/bacteriocin
						CR921_RS04750	bacteriocin immunity protein
						CR921_RS04755	hypothetical protein
						CR921_RS04760	hypothetical protein
						CR921_RS04765	ComC/BlpC family peptide pheromone/bacteriocin
						CR921_RS04770	pseudo
						CR921_RS04775	bacteriocin leader domain-containing protein
						CR921_RS04780	hypothetical protein
						CR921_RS04785	class IIb bacteriocin, lactobin A/cerein 7B family
						CR921_RS04790	hypothetical protein
	7	3555	1012855	1016410	37.44	CR921_RS05390	IS200/IS605 family transposase
						CR921_RS05395	50S ribosomal protein L20
						CR921_RS05400	50S ribosomal protein L35
						CR921_RS05405	translation initiation factor IF-3
						CR921_RS05410	(d)CMP kinase
						CR921_RS05415	LysM domain-containing protein
						CR921_RS05420	ferredoxin
						CR921_RS05425	hypothetical protein
	8	4426	1048971	1053397	38.99	CR921_RS05595	DUF3492 domain-containing protein
						CR921_RS05600	DUF2194 domain-containing protein
						CR921_RS05605	hypothetical protein
						CR921_RS05610	hypothetical protein
	9	5607	1209343	1214950	26.43	CR921_RS06410	MFS transporter permease
						CR921_RS06415	oligoendopeptidase F
						CR921_RS06420	helix-turn-helix domain-containing protein
						CR921_RS06425	NUDIX hydrolase
						CR921_RS06430	hypothetical protein
	10	5038	1233001	1238039	40.15	CR921_RS06530	pseudo
						CR921_RS06535	pseudo
						CR921_RS06540	pseudo
						CR921_RS06545	amino acid ABC transporter ATP-binding protein
	11	9369	1496917	1506286	34.41	CR921_RS07850	restriction endonuclease
						CR921_RS07855	SIR2 family protein
						CR921_RS07860	restriction endonuclease
						CR921_RS07865	N-6 DNA methylase
	12	39200	1754050	1793250	35.6	CR921_RS09150	hypothetical protein
						CR921_RS09155	hypothetical protein
						CR921_RS09160	helix-turn-helix domain-containing protein
						CR921_RS09165	IS30 family transposase
						CR921_RS09170	50S ribosomal protein L17
						CR921_RS09175	DNA-directed RNA polymerase subunit alpha
						CR921_RS09180	30S ribosomal protein S11
						CR921_RS09185	30S ribosomal protein S13
						CR921_RS09190	50S ribosomal protein L36
						CR921_RS09195	translation initiation factor IF-1
						CR921_RS09200	adenylate kinase
						CR921_RS09205	preprotein translocase subunit SecY
						CR921_RS09210	50S ribosomal protein L15
						CR921_RS09215	50S ribosomal protein L30
						CR921_RS09220	30S ribosomal protein S5
						CR921_RS09225	50S ribosomal protein L18
						CR921_RS09230	50S ribosomal protein L6
						CR921_RS09235	30S ribosomal protein S8
						CR921_RS09240	30S ribosomal protein S14 type Z
						CR921_RS09245	50S ribosomal protein L5
						CR921_RS09250	50S ribosomal protein L24
						CR921_RS09255	50S ribosomal protein L14
						CR921_RS09260	30S ribosomal protein S17
						CR921_RS09265	50S ribosomal protein L29
						CR921_RS09270	50S ribosomal protein L16
						CR921_RS09275	30S ribosomal protein S3
						CR921_RS09280	50S ribosomal protein L22
						CR921_RS09285	30S ribosomal protein S19
						CR921_RS09290	50S ribosomal protein L2
						CR921_RS09295	50S ribosomal protein L23
						CR921_RS09300	50S ribosomal protein L4
						CR921_RS09305	50S ribosomal protein L3
						CR921_RS09310	30S ribosomal protein S10
						CR921_RS09315	Holliday junction branch migration DNA helicase RuvB
						CR921_RS09320	acetyltransferase
						CR921_RS09325	membrane protein
						CR921_RS09330	low molecular weight phosphotyrosine protein phosphatase
						CR921_RS09335	adenylosuccinate synthetase
						CR921_RS09340	pseudo
						CR921_RS09345	MFS transporter
						CR921_RS09350	bacteriocin biosynthesis protein
						CR921_RS09355	pseudo
						CR921_RS09360	helix-turn-helix domain-containing protein
						CR921_RS09365	hypothetical protein
						CR921_RS09370	ABC transporter ATP-binding protein
						CR921_RS09375	MutR family transcriptional regulator
						CR921_RS09380	radical SAM protein
						CR921_RS09385	ABC transporter ATP-binding protein
						CR921_RS09390	XRE family transcriptional regulator
						CR921_RS09395	pseudo
						CR921_RS09400	DUF3173 domain-containing protein
JIM 8232	1	5188	71523	76711	32.5	STH8232_RS00470	site-specific integrase
						STH8232_RS00475	DUF3173 domain-containing protein
						STH8232_RS00480	hypothetical protein
						STH8232_RS00485	replication initiation protein
						STH8232_RS00490	hypothetical protein
						STH8232_RS00495	XRE family transcriptional regulator
						STH8232_RS00500	glutamine amidotransferase
	2	8550	114701	123251	30.4	STH8232_RS00685	aminotransferase class V-fold PLP-dependent enzyme
						STH8232_RS00690	KR domain-containing protein
						STH8232_RS00695	hypothetical protein
						STH8232_RS00700	ABC transporter ATP-binding protein
						STH8232_RS00705	ABC transporter permease
						STH8232_RS00710	TetR/AcrR family transcriptional regulator
	3	13898	125465	139363	33.9	STH8232_RS00725	site-specific integrase
						STH8232_RS00730	DNA-binding protein
						STH8232_RS00735	plasmid replication protein
						STH8232_RS00740	hypothetical protein
						STH8232_RS00745	cell division protein FtsK
						STH8232_RS00750	hypothetical protein
						STH8232_RS00755	hypothetical protein
						STH8232_RS00760	MFS transporter
						STH8232_RS00765	NAD(P)-dependent alcohol dehydrogenase
						STH8232_RS00770	Rrf2 family transcriptional regulator
						STH8232_RS00775	HAD family hydrolase
						STH8232_RS00780	carboxymuconolactone decarboxylase family protein
						STH8232_RS00785	histidine phosphatase family protein
						STH8232_RS00790	hypothetical protein
						STH8232_RS00795	XRE family transcriptional regulator
						STH8232_RS00800	pseudo
						STH8232_RS00805	hypothetical protein
	4	14308	566778	581086	31.1	STH8232_RS03045	XRE family transcriptional regulator
						STH8232_RS03050	flavoprotein
						STH8232_RS03055	pyridoxal-dependent decarboxylase
						STH8232_RS03060	hypothetical protein
						STH8232_RS03065	MFS transporter
						STH8232_RS03070	IS6 family transposase
						STH8232_RS03075	XRE family transcriptional regulator
						STH8232_RS03080	DUF3173 domain-containing protein
						STH8232_RS03085	site-specific integrase
						STH8232_RS03090	ISL3 family transposase
						STH8232_RS10340	hypothetical protein
						STH8232_RS03095	ABC transporter ATP-binding protein
						STH8232_RS03100	peptide ABC transporter permease
	5	8753	906541	915294	32.4	STH8232_RS04730	hypothetical protein
						STH8232_RS04735	recombinase
						STH8232_RS04740	hypothetical protein
						STH8232_RS04745	zinc ribbon domain-containing protein
						STH8232_RS04750	pseudo
						STH8232_RS04755	DUF1643 domain-containing protein
						STH8232_RS04760	hypothetical protein
						STH8232_RS04765	DUF927 domain-containing protein
						STH8232_RS04770	DUF3173 domain-containing protein
						STH8232_RS04775	site-specific integrase
						STH8232_RS04780	glutamine-hydrolyzing GMP synthase
	6	5143	937813	942956	29.3	STH8232_RS04885	pseudo
						STH8232_RS04890	Fe-S oxidoreductase
						STH8232_RS04895	radical SAM protein
						STH8232_RS04900	agmatinase
						STH8232_RS04905	MFS transporter
	7	8390	1193475	1201865	41.6	STH8232_RS06205	phosphoribosyl-ATP pyrophosphatase
						STH8232_RS06210	phosphoribosyl-AMP cyclohydrolase
						STH8232_RS06215	imidazole glycerol phosphate synthase subunit HisF
						STH8232_RS06220	1-(5-phosphoribosyl)-5-[(5- phosphoribosylamino)methylideneamino]imidazole-4- carboxamide isomerase
						STH8232_RS06225	imidazole glycerol phosphate synthase subunit HisH
						hisB	imidazoleglycerol-phosphate dehydratase
						STH8232_RS06235	histidinol dehydrogenase
						STH8232_RS06240	ATP phosphoribosyltransferase
						STH8232_RS06245	ATP phosphoribosyltransferase regulatory subunit
						STH8232_RS06250	histidinol-phosphate aminotransferase
						STH8232_RS06255	hypothetical protein
	8	5607	1285617	1291224	26.5	STH8232_RS06675	MFS transporter permease
						STH8232_RS06680	oligoendopeptidase F
						STH8232_RS06685	helix-turn-helix domain-containing protein
						STH8232_RS06690	NUDIX hydrolase
						STH8232_RS06695	hypothetical protein
	9	8118	1333414	1341532	31.9	STH8232_RS06935	sodium transporter
						STH8232_RS06940	pseudo
						STH8232_RS06945	pseudo
						STH8232_RS06950	transporter
						STH8232_RS06955	KxxxW cyclic peptide radical SAM maturase
						STH8232_RS10725	KxxxW-cyclized peptide pheromone
						STH8232_RS06960	helix-turn-helix domain-containing protein
						STH8232_RS10730	pseudo
						STH8232_RS06975	hypothetical protein
	10	6193	1494953	1501146	33.3	STH8232_RS07725	helix-turn-helix domain-containing protein
						STH8232_RS07730	radical SAM protein
						STH8232_RS07735	radical SAM/SPASM domain-containing protein
						STH8232_RS07740	hypothetical protein
						STH8232_RS07745	ABC transporter ATP-binding protein
						STH8232_RS07750	hypothetical protein
						STH8232_RS07755	hypothetical protein
	11	4477	1606273	1610750	36.8	STH8232_RS08305	hypothetical protein
						STH8232_RS08310	hypothetical protein
						STH8232_RS08315	ComC/BlpC family peptide pheromone/bacteriocin
						STH8232_RS08320	hypothetical protein
						STH8232_RS10845	hypothetical protein
						STH8232_RS08330	ComC/BlpC family peptide pheromone/bacteriocin
						STH8232_RS10850	hypothetical protein
						STH8232_RS08335	hypothetical protein
						STH8232_RS08340	ComC/BlpC family peptide pheromone/bacteriocin
						STH8232_RS08345	DNA-binding response regulator
						STH8232_RS08350	GHKL domain-containing protein
	12	58208	1808538	1866746	35.3	STH8232_RS09370	hypothetical protein
						STH8232_RS09375	helix-turn-helix domain-containing protein
						STH8232_RS09380	IS30 family transposase
						STH8232_RS09385	hypothetical protein
						STH8232_RS09390	hypothetical protein
						STH8232_RS09400	hypothetical protein
						STH8232_RS09405	IS5 family transposase ISSth7
						STH8232_RS09410	hypothetical protein
						STH8232_RS09415	toll/interleukin-1 receptor domain-containing protein
						STH8232_RS10920	restriction endonuclease subunit S
						STH8232_RS09425	type I restriction-modification system subunit M
						STH8232_RS09430	type I restriction endonuclease subunit R
						STH8232_RS10925	DNA-binding protein
						STH8232_RS09440	IS256 family transposase
						STH8232_RS10930	site-specific integrase
						STH8232_RS09450	fructose-1,6-bisphosphate aldolase, class II
						STH8232_RS09460	glutamate--cysteine ligase
						STH8232_RS09465	hypothetical protein
						STH8232_RS09470	hypothetical protein
						STH8232_RS10935	helix-turn-helix domain-containing protein
						STH8232_RS09475	IS30 family transposase
						STH8232_RS09480	50S ribosomal protein L17
						STH8232_RS09485	DNA-directed RNA polymerase subunit alpha
						STH8232_RS09490	30S ribosomal protein S11
						STH8232_RS09495	30S ribosomal protein S13
						STH8232_RS10940	50S ribosomal protein L36
						STH8232_RS09500	translation initiation factor IF-1
						STH8232_RS09505	adenylate kinase
						STH8232_RS09510	preprotein translocase subunit SecY
						STH8232_RS09515	50S ribosomal protein L15
						STH8232_RS09520	50S ribosomal protein L30
						STH8232_RS09525	30S ribosomal protein S5
						STH8232_RS09530	50S ribosomal protein L18
						STH8232_RS09535	50S ribosomal protein L6
						STH8232_RS09540	30S ribosomal protein S8
						rpsN	30S ribosomal protein S14 type Z
						STH8232_RS09550	50S ribosomal protein L5
						STH8232_RS09555	50S ribosomal protein L24
						STH8232_RS09560	50S ribosomal protein L14
						STH8232_RS09565	30S ribosomal protein S17
						STH8232_RS09570	50S ribosomal protein L29
						STH8232_RS09575	50S ribosomal protein L16
						STH8232_RS09580	30S ribosomal protein S3
						STH8232_RS09585	50S ribosomal protein L22
						STH8232_RS09590	30S ribosomal protein S19
						STH8232_RS09595	50S ribosomal protein L2
						STH8232_RS09600	50S ribosomal protein L23
						STH8232_RS09605	50S ribosomal protein L4
						STH8232_RS09610	50S ribosomal protein L3
						STH8232_RS09615	30S ribosomal protein S10
						STH8232_RS09620	Holliday junction branch migration DNA helicase RuvB
						STH8232_RS09625	acetyltransferase
						STH8232_RS09630	membrane protein
						STH8232_RS09635	low molecular weight phosphotyrosine protein phosphatase
						STH8232_RS09640	adenylosuccinate synthetase
						STH8232_RS09645	adenylate kinase
						STH8232_RS09650	MFS transporter
						STH8232_RS09655	bacteriocin biosynthesis protein
						STH8232_RS09665	IS256-like element IS1191 family transposase
						STH8232_RS09670	helix-turn-helix domain-containing protein
						STH8232_RS09675	pseudo
						STH8232_RS09680	ABC transporter ATP-binding protein
						STH8232_RS09685	MutR family transcriptional regulator
						STH8232_RS09690	radical SAM protein
						STH8232_RS09695	ABC transporter ATP-binding protein
						STH8232_RS09700	XRE family transcriptional regulator
						STH8232_RS10945	hypothetical protein
						STH8232_RS10950	replication initiator protein
						STH8232_RS09715	DUF3173 domain-containing protein
KLDS 3.1003	1	14484	8767	23251	38	BEN15_RS09990	pseudo
						BEN15_RS00040	transposase
						BEN15_RS00045	pseudo
						BEN15_RS09995	hypothetical protein
						BEN15_RS00050	ABC transporter ATP-binding protein
						BEN15_RS10000	pseudo
						BEN15_RS00055	pseudo
						BEN15_RS00060	bifunctional glutamate--cysteine ligase GshA/glutathione synthetase GshB
						BEN15_RS10005	pseudo
						BEN15_RS00080	hypothetical protein
						BEN15_RS00085	DUF3114 domain-containing protein
						BEN15_RS00090	pseudo
						BEN15_RS00095	ABC transporter ATP-binding protein
						BEN15_RS00100	pseudo
						BEN15_RS00105	helix-turn-helix domain-containing protein
	2	6783	204864	211647	29.5	BEN15_RS10065	hypothetical protein
						BEN15_RS01005	FRG domain-containing protein
						BEN15_RS01010	hypothetical protein
						BEN15_RS01015	hypothetical protein
						BEN15_RS01020	pseudo
						BEN15_RS01025	dicarboxylate/amino acid:cation symporter
						BEN15_RS01030	alpha-L-glutamate ligase
						BEN15_RS01035	pseudo
	3	11428	371688	383116	38.1	BEN15_RS01820	aromatic acid exporter family protein
						BEN15_RS10105	pseudo
						BEN15_RS01830	phosphoglycerate kinase
						BEN15_RS01835	pseudo
						BEN15_RS01840	IS3 family transposase
						BEN15_RS01845	hypothetical protein
						BEN15_RS01850	transposase
						BEN15_RS10110	pseudo
						BEN15_RS01865	type I glyceraldehyde-3-phosphate dehydrogenase
						BEN15_RS01870	elongation factor G
						BEN15_RS01875	30S ribosomal protein S7
						BEN15_RS01880	30S ribosomal protein S12
						BEN15_RS01885	pur operon repressor
						BEN15_RS01890	HD domain-containing protein
						BEN15_RS01895	DNA recombination protein RmuC
	4	10253	499893	510146	28.8	BEN15_RS02605	DNA topology modulation protein FlaR
						BEN15_RS02610	pseudo
						BEN15_RS02615	helix-turn-helix domain-containing protein
						BEN15_RS02620	hypothetical protein
						BEN15_RS02625	ABC transporter ATP-binding protein
						BEN15_RS02630	MutR family transcriptional regulator
						BEN15_RS02635	radical SAM protein
						BEN15_RS02640	ABC transporter ATP-binding protein
	5	19588	1209205	1228793	38.7	BEN15_RS06465	conjugal transfer protein TraG
						BEN15_RS06470	hypothetical protein
						BEN15_RS06475	conjugal transfer protein TrbL
						BEN15_RS06480	PrgI family protein
						BEN15_RS06485	AAA family ATPase
						BEN15_RS06490	CHAP domain-containing protein
						BEN15_RS06495	pseudo
						BEN15_RS06500	YydF family exported signaling peptide
						BEN15_RS06505	IS30 family transposase
						BEN15_RS06510	peptide ABC transporter ATP-binding protein
						BEN15_RS06515	ABC transporter permease
						BEN15_RS06520	peptidylprolyl isomerase
						BEN15_RS06525	DUF3991 domain-containing protein
						BEN15_RS06530	hypothetical protein
						BEN15_RS06535	hypothetical protein
						BEN15_RS06540	hypothetical protein
						BEN15_RS06545	hypothetical protein
						BEN15_RS06550	plasmid mobilization relaxosome protein MobC
						BEN15_RS06555	relaxase
						BEN15_RS10450	hypothetical protein
						BEN15_RS06560	LytTR family transcriptional regulator
						BEN15_RS06565	DNA-binding response regulator
	6	22858	1407220	1430078	36.7	BEN15_RS07450	sensory protein
						BEN15_RS07455	pseudo
						BEN15_RS07460	pseudo
						BEN15_RS07465	pseudo
						BEN15_RS07470	IS6 family transposase
						BEN15_RS07480	hypothetical protein
						BEN15_RS07485	cold-shock protein
						BEN15_RS07490	cold-shock protein
						BEN15_RS07495	copper-translocating P-type ATPase
						BEN15_RS07500	pseudo
						BEN15_RS07505	pseudo
						BEN15_RS10595	hypothetical protein
						BEN15_RS07510	cysteine synthase family protein
						BEN15_RS07515	cystathionine gamma-synthase
						BEN15_RS07520	serine acetyltransferase
						BEN15_RS10600	pseudo
						BEN15_RS07525	pseudo
						BEN15_RS10605	pseudo
						BEN15_RS10610	pseudo
						BEN15_RS07535	pseudo
						BEN15_RS10615	pseudo
						BEN15_RS07540	sugar transporter
						BEN15_RS10620	pseudo
						BEN15_RS07545	type I restriction-modification system subunit R
						BEN15_RS07550	pseudo
						BEN15_RS10625	pseudo
						BEN15_RS07560	zinc ABC transporter substrate-binding protein AdcA
						BEN15_RS07565	hypothetical protein
	7	19054	1482261	1501315	38.2	BEN15_RS07845	DUF814 domain-containing protein
						BEN15_RS07850	site-specific integrase
						BEN15_RS07855	XRE family transcriptional regulator
						BEN15_RS07860	helix-turn-helix domain-containing protein
						BEN15_RS07865	pseudo
						BEN15_RS07870	hypothetical protein
						BEN15_RS07875	hypothetical protein
						BEN15_RS07880	DNA-binding protein
						BEN15_RS07885	hypothetical protein
						BEN15_RS07890	hypothetical protein
						BEN15_RS07895	virulence-associated protein E
						BEN15_RS07900	hypothetical protein
						BEN15_RS10685	pseudo
						BEN15_RS07905	pseudo
						BEN15_RS07910	hypothetical protein
						BEN15_RS07915	amino acid permease
						BEN15_RS07920	histidine decarboxylase, pyruvoyl type
						BEN15_RS07925	hypothetical protein
						BEN15_RS07930	type I restriction endonuclease subunit R
						BEN15_RS07935	type I restriction-modification system subunit M
						BEN15_RS07940	restriction endonuclease subunit S
	8	7441	1576539	1583980	27.4	BEN15_RS08320	hypothetical protein
						BEN15_RS08325	hypothetical protein
						BEN15_RS08330	hypothetical protein
						BEN15_RS08335	UDP-N-acetylglucosamine enolpyruvyl transferase
						BEN15_RS08340	pseudo
						BEN15_RS08345	tyrosine--tRNA ligase
	9	5344	1614385	1619729	30.3	BEN15_RS08515	glycosyltransferase
						BEN15_RS08520	pseudo
						BEN15_RS08525	pseudo
						BEN15_RS08530	glycosyltransferase family 2 protein
						BEN15_RS08535	oligosaccharide repeat unit polymerase
						BEN15_RS08540	DUF4422 domain-containing protein
	10	5607	1832431	1838038	26.5	BEN15_RS09660	transporter
						BEN15_RS09665	oligoendopeptidase F
						BEN15_RS09670	helix-turn-helix domain-containing protein
						BEN15_RS09675	NUDIX hydrolase
						BEN15_RS09680	hypothetical protein
	11	8258	1850992	1859250	35.7	BEN15_RS09750	amino acid ABC transporter substrate-binding protein
						BEN15_RS09755	adenylosuccinate lyase
						BEN15_RS09760	amino acid ABC transporter ATP-binding protein
						BEN15_RS09765	amino acid ABC transporter permease
						BEN15_RS09770	N-acetyltransferase
						BEN15_RS09775	hypothetical protein
						BEN15_RS09780	pseudo
						BEN15_RS10825	pseudo
						BEN15_RS09800	amidohydrolase
	12	4378	1886857	1891235	30.6	BEN15_RS09955	pseudo
						BEN15_RS09960	MFS transporter
						BEN15_RS09965	KxxxW cyclic peptide radical SAM maturase
						BEN15_RS10865	KxxxW-cyclized peptide pheromone
						BEN15_RS09970	helix-turn-helix domain-containing protein
KLDS SM	1	7212	54248	61460	37	A9497_RS00275	hypothetical protein
						A9497_RS00280	hypothetical protein
						A9497_RS00285	DNA primase
						A9497_RS00290	hypothetical protein
						A9497_RS00295	hypothetical protein
						A9497_RS09775	pseudo
						A9497_RS00300	hypothetical protein
						A9497_RS00305	hypothetical protein
						A9497_RS00310	hypothetical protein
						A9497_RS00315	XRE family transcriptional regulator
						A9497_RS09780	XRE family transcriptional regulator
						A9497_RS00325	site-specific integrase
						A9497_RS00330	hypothetical protein
	2	6466	169624	176090	31.1	A9497_RS00875	MutR family transcriptional regulator
						A9497_RS00880	Fe-S oxidoreductase
						A9497_RS00885	IS256 family transposase
						A9497_RS00890	radical SAM protein
						A9497_RS00895	agmatinase
						A9497_RS00900	MFS transporter
	3	8409	271805	280214	34.7	A9497_RS01390	type I-E CRISPR-associated endonuclease Cas1
						A9497_RS01395	type I-E CRISPR-associated protein Cas6/Cse3/CasE
						A9497_RS01400	type I-E CRISPR-associated protein Cas5/CasD
						A9497_RS01405	type I-E CRISPR-associated protein Cas7/Cse4/CasC
						A9497_RS01410	type I-E CRISPR-associated protein Cse2/CasB
						A9497_RS01415	type I-E CRISPR-associated protein Cse1/CasA
						A9497_RS01420	CRISPR-associated helicase/endonuclease Cas3
						A9497_RS01425	DUF2207 domain-containing protein
	4	5607	516264	521871	26.4	A9497_RS02645	MFS transporter permease
						A9497_RS02650	oligoendopeptidase F
						A9497_RS02655	helix-turn-helix domain-containing protein
						A9497_RS02660	NUDIX hydrolase
						A9497_RS02665	hypothetical protein
	5	7681	562306	569987	30.7	A9497_RS02885	ABC transporter ATP-binding protein
						A9497_RS02890	hypothetical protein
						A9497_RS02895	hypothetical protein
						A9497_RS02900	sodium transporter
						A9497_RS02905	pseudo
						A9497_RS02910	SPASM domain-containing protein
						A9497_RS02915	transporter
						A9497_RS02920	pseudo
						A9497_RS10075	KxxxW-cyclized peptide pheromone
						A9497_RS02925	helix-turn-helix domain-containing protein
	6	4070	1050630	1054700	38.4	A9497_RS05370	type I restriction-modification system subunit M
						A9497_RS05375	pseudo
						A9497_RS05380	DNA-binding protein
	7	38269	1060334	1098603	35.6	A9497_RS10250	helix-turn-helix domain-containing protein
						A9497_RS05420	IS30 family transposase
						A9497_RS05425	50S ribosomal protein L17
						A9497_RS05430	DNA-directed RNA polymerase subunit alpha
						A9497_RS05435	30S ribosomal protein S11
						A9497_RS05440	30S ribosomal protein S13
						A9497_RS10255	50S ribosomal protein L36
						A9497_RS05445	translation initiation factor IF-1
						A9497_RS05450	adenylate kinase
						A9497_RS05455	preprotein translocase subunit SecY
						A9497_RS05460	50S ribosomal protein L15
						A9497_RS05465	50S ribosomal protein L30
						A9497_RS05470	30S ribosomal protein S5
						A9497_RS05475	50S ribosomal protein L18
						A9497_RS05480	50S ribosomal protein L6
						A9497_RS05485	30S ribosomal protein S8
						rpsN	30S ribosomal protein S14 type Z
						A9497_RS05495	50S ribosomal protein L5
						A9497_RS05500	50S ribosomal protein L24
						A9497_RS05505	50S ribosomal protein L14
						A9497_RS05510	30S ribosomal protein S17
						A9497_RS05515	50S ribosomal protein L29
						A9497_RS05520	50S ribosomal protein L16
						A9497_RS05525	30S ribosomal protein S3
						A9497_RS05530	50S ribosomal protein L22
						A9497_RS05535	30S ribosomal protein S19
						A9497_RS05540	50S ribosomal protein L2
						A9497_RS05545	50S ribosomal protein L23
						A9497_RS05550	50S ribosomal protein L4
						A9497_RS05555	50S ribosomal protein L3
						A9497_RS05560	30S ribosomal protein S10
						A9497_RS05565	Holliday junction branch migration DNA helicase RuvB
						A9497_RS05570	acyltransferase
						A9497_RS05575	membrane protein
						A9497_RS05580	low molecular weight phosphotyrosine protein phosphatase
						A9497_RS05585	adenylosuccinate synthetase
						A9497_RS05590	pseudo
						A9497_RS05595	MFS transporter
						A9497_RS05600	bacteriocin biosynthesis protein
						A9497_RS05610	pseudo
						A9497_RS05615	helix-turn-helix domain-containing protein
						A9497_RS05620	hypothetical protein
						A9497_RS05625	ABC transporter ATP-binding protein
						A9497_RS05630	MutR family transcriptional regulator
						A9497_RS05635	radical SAM protein
						A9497_RS05640	ABC transporter ATP-binding protein
						A9497_RS05645	pseudo
						A9497_RS10260	hypothetical protein
						A9497_RS10265	replication initiator protein
						A9497_RS05660	DUF3173 domain-containing protein
	8	10748	1119811	1130559	34.5	A9497_RS05795	alkaline shock response membrane anchor protein AmaP
						A9497_RS05800	DUF2273 domain-containing protein
						A9497_RS05805	Asp23/Gls24 family envelope stress response protein
						A9497_RS05810	CsbD family protein
						A9497_RS05815	phosphohydrolase
						A9497_RS05820	IS256 family transposase
						A9497_RS10280	PadR family transcriptional regulator
						A9497_RS10285	PadR family transcriptional regulator
						A9497_RS05830	hypothetical protein
						A9497_RS05835	hypothetical protein
						A9497_RS05840	YhgE/Pip domain-containing protein
						A9497_RS05845	TetR/AcrR family transcriptional regulator
						A9497_RS05850	DUF1304 domain-containing protein
						A9497_RS05855	30S ribosomal protein S4
	9	25787	1179539	1205326	42.1	A9497_RS06090	transposase
						A9497_RS06095	IS3 family transposase
						A9497_RS06205	rod shape-determining protein MreC
						A9497_RS06210	rod shape-determining protein MreD
						A9497_RS06215	CHAP domain-containing protein
						A9497_RS06220	ribose-phosphate diphosphokinase
						A9497_RS10295	pseudo
						A9497_RS06230	pyridoxal phosphate-dependent aminotransferase
						A9497_RS06235	DNA repair protein RecO
						A9497_RS06240	phosphate acyltransferase PlsX
						A9497_RS06245	acyl carrier protein
						A9497_RS06250	phosphoribosylaminoimidazolesuccinocarboxamide synthase
						A9497_RS06255	phosphoribosylformylglycinamidine synthase
						A9497_RS06260	amidophosphoribosyltransferase
						A9497_RS06265	phosphoribosylformylglycinamidine cyclo-ligase
						A9497_RS06270	phosphoribosylglycinamide formyltransferase
						A9497_RS06275	bifunctional phosphoribosylaminoimidazolecarboxamide formyltransferase/inosine monophosphate cyclohy
	10	13289	1262534	1275823	32.9	A9497_RS06620	hypothetical protein
						A9497_RS06625	2-dehydropantoate 2-reductase
						A9497_RS06630	50S ribosomal protein L13
						A9497_RS06635	30S ribosomal protein S9
						A9497_RS06640	ISL3 family transposase
						A9497_RS10325	pseudo
						A9497_RS06645	helix-turn-helix transcriptional regulator
						A9497_RS06650	hypothetical protein
						A9497_RS06655	pseudo
						A9497_RS06660	lantibiotic biosynthesis protein
						A9497_RS06665	lantibiotic transporter
						A9497_RS06670	pseudo
						A9497_RS06675	pseudo
						A9497_RS06680	DNA-binding protein
	11	10373	1659779	1670152	36.8	A9497_RS08740	ABC transporter substrate-binding protein
						A9497_RS10480	hypothetical protein
						A9497_RS10485	pseudo
						A9497_RS08750	macrolide ABC transporter
						A9497_RS08755	ABC transporter permease, truncated
						A9497_RS08760	50S ribosomal protein L10
						A9497_RS08765	50S ribosomal protein L7/L12
						A9497_RS08775	pseudo
						A9497_RS10490	hypothetical protein
						A9497_RS08780	pseudo
						A9497_RS08785	ABC transporter permease
						A9497_RS10495	pseudo
						A9497_RS08800	ABC transporter permease
						A9497_RS10500	hypothetical protein
						A9497_RS08805	hypothetical protein
						A9497_RS08810	hypothetical protein
						A9497_RS08815	hypothetical protein
	12	4410	1791194	1795604	36.8	A9497_RS09420	transcriptional regulator
						A9497_RS09425	pseudo
						A9497_RS09430	hypothetical protein
						A9497_RS09435	hypothetical protein
						A9497_RS09440	hypothetical protein
						A9497_RS09445	pseudo
						A9497_RS10550	hypothetical protein
						A9497_RS09450	IS3 family transposase
						A9497_RS10555	pseudo
	13	5579	1845638	1851217	29.2	A9497_RS09705	hypothetical protein
						A9497_RS09710	hypothetical protein
						A9497_RS09715	hypothetical protein
						A9497_RS09720	restriction endonuclease subunit S
						A9497_RS09725	NTPase
LMD-9	1	9373	747073	756446	36.7	STER_RS04000	hypothetical protein
						STER_RS04005	hypothetical protein
						STER_RS04010	hypothetical protein
						STER_RS04015	hypothetical protein
						STER_RS04020	hypothetical protein
						STER_RS04025	DNA primase
						STER_RS04030	hypothetical protein
						STER_RS04035	hypothetical protein
						STER_RS04040	hypothetical protein
						STER_RS04045	hypothetical protein
						STER_RS04050	hypothetical protein
						STER_RS04055	pseudo
						STER_RS04060	XRE family transcriptional regulator
						STER_RS04065	XRE family transcriptional regulator
						STER_RS04070	site-specific integrase
	2	17203	812146	829349	37.7	STER_RS04365	copper-translocating P-type ATPase
						STER_RS04370	IS256 family transposase
						STER_RS04375	pseudo
						STER_RS10300	hypothetical protein
						STER_RS04380	cysteine synthase family protein
						STER_RS04385	cystathionine gamma-synthase
						STER_RS04390	serine acetyltransferase
						STER_RS10305	pseudo
						STER_RS04395	IS256 family transposase
						STER_RS10310	pseudo
						STER_RS04410	DNA methyltransferase
						STER_RS10315	pseudo
						STER_RS04415	sugar transporter
						STER_RS10320	pseudo
						STER_RS04420	hypothetical protein
						STER_RS04425	pseudo
						STER_RS04430	PrsW family intramembrane metalloprotease
						STER_RS04435	zinc ABC transporter substrate-binding protein AdcA
						STER_RS04440	hypothetical protein
	3	5144	865021	870165	29.3	STER_RS04620	MutR family transcriptional regulator
						STER_RS04625	Fe-S oxidoreductase
						STER_RS04630	radical SAM protein
						STER_RS04635	agmatinase
						STER_RS04640	MFS transporter
	4	7922	981992	989914	32.3	STER_RS05255	pseudo
						STER_RS05260	cell wall biosynthesis glycosyltransferase
						STER_RS05265	polysaccharide polymerase
						STER_RS05270	glycosyl transferase family 1
						STER_RS05275	cell wall biosynthesis glycosyltransferase
						STER_RS05280	glycosyltransferase family 1 protein
						STER_RS05285	multidrug MFS transporter
						STER_RS05290	UDP-N-acetylglucosamine--LPS N-acetylglucosamine transferase
						STER_RS10440	pseudo
	5	4426	1043027	1047453	38.9	STER_RS05585	DUF3492 domain-containing protein
						STER_RS05590	DUF2194 domain-containing protein
						STER_RS05595	hypothetical protein
						STER_RS10460	membrane protein
	6	5607	1203277	1208884	26.4	STER_RS06395	MFS transporter permease
						STER_RS06400	oligoendopeptidase F
						STER_RS06405	helix-turn-helix domain-containing protein
						STER_RS06410	NUDIX hydrolase
						STER_RS06415	hypothetical protein
	7	9259	1254918	1264177	31.5	STER_RS06655	ABC transporter ATP-binding protein
						STER_RS06660	hypothetical protein
						STER_RS06665	hypothetical protein
						STER_RS06670	sodium transporter
						STER_RS06675	pseudo
						STER_RS06680	SPASM domain-containing protein
						STER_RS06685	transporter
						STER_RS06690	KxxxW cyclic peptide radical SAM maturase
						STER_RS10575	KxxxW-cyclized peptide pheromone
						STER_RS06695	helix-turn-helix domain-containing protein
						STER_RS10580	pseudo
	8	4495	1533420	1537915	36.9	STER_RS08040	hypothetical protein
						STER_RS08045	hypothetical protein
						STER_RS08050	ComC/BlpC family peptide pheromone/bacteriocin
						STER_RS08055	hypothetical protein
						STER_RS10690	hypothetical protein
						STER_RS08065	ComC/BlpC family peptide pheromone/bacteriocin
						STER_RS10695	hypothetical protein
						STER_RS08070	hypothetical protein
						STER_RS08075	ComC/BlpC family peptide pheromone/bacteriocin
						STER_RS08080	DNA-binding response regulator
						STER_RS08085	GHKL domain-containing protein
	9	28974	1710761	1739735	40.9	STER_RS08990	prepilin-type N-terminal cleavage/methylation domain-containing protein
						STER_RS08995	competence protein CglB
						STER_RS09000	competence protein CglA
						STER_RS09005	DUF1033 domain-containing protein
						STER_RS09010	DNA-directed RNA polymerase subunit beta'
						STER_RS09015	DNA-directed RNA polymerase subunit beta
						STER_RS09020	penicillin-binding protein
						STER_RS09025	tyrosine--tRNA ligase
						STER_RS09030	ketol-acid reductoisomerase
						STER_RS09035	acetolactate synthase small subunit
						STER_RS09040	acetolactate synthase, large subunit, biosynthetic type
						STER_RS09045	dihydroxy-acid dehydratase
						STER_RS09050	ISL3 family transposase
						STER_RS09055	DAK2 domain-containing protein
						STER_RS09060	Asp23/Gls24 family envelope stress response protein
						STER_RS09065	MATE family efflux transporter
						STER_RS09070	threonine synthase
						STER_RS09075	aldehyde dehydrogenase
						STER_RS09080	aldehyde dehydrogenase
						STER_RS09085	alcohol dehydrogenase
						STER_RS09090	alcohol dehydrogenase
						STER_RS09095	hypothetical protein
	10	39145	1753132	1792274	35.5	STER_RS09200	hypothetical protein
						STER_RS09205	hypothetical protein
						STER_RS10780	helix-turn-helix domain-containing protein
						STER_RS09210	IS30 family transposase
						STER_RS09215	50S ribosomal protein L17
						STER_RS09220	DNA-directed RNA polymerase subunit alpha
						STER_RS09225	30S ribosomal protein S11
						STER_RS09230	30S ribosomal protein S13
						STER_RS10785	50S ribosomal protein L36
						STER_RS09235	translation initiation factor IF-1
						STER_RS09240	adenylate kinase
						STER_RS09245	preprotein translocase subunit SecY
						STER_RS09250	50S ribosomal protein L15
						STER_RS09255	50S ribosomal protein L30
						STER_RS09260	30S ribosomal protein S5
						STER_RS09265	50S ribosomal protein L18
						STER_RS09270	50S ribosomal protein L6
						STER_RS09275	30S ribosomal protein S8
						rpsN	30S ribosomal protein S14 type Z
						STER_RS09285	50S ribosomal protein L5
						STER_RS09290	50S ribosomal protein L24
						STER_RS09295	50S ribosomal protein L14
						STER_RS09300	30S ribosomal protein S17
						STER_RS09305	50S ribosomal protein L29
						STER_RS09310	50S ribosomal protein L16
						STER_RS09315	30S ribosomal protein S3
						STER_RS09320	50S ribosomal protein L22
						STER_RS09325	30S ribosomal protein S19
						STER_RS09330	50S ribosomal protein L2
						STER_RS09335	50S ribosomal protein L23
						STER_RS09340	50S ribosomal protein L4
						STER_RS09345	50S ribosomal protein L3
						STER_RS09350	30S ribosomal protein S10
						STER_RS09355	Holliday junction branch migration DNA helicase RuvB
						STER_RS09360	acetyltransferase
						STER_RS09365	membrane protein
						STER_RS09370	low molecular weight phosphotyrosine protein phosphatase
						STER_RS09375	adenylosuccinate synthetase
						STER_RS09380	pseudo
						STER_RS09385	MFS transporter
						STER_RS09390	bacteriocin biosynthesis protein
						STER_RS09400	pseudo
						STER_RS09405	helix-turn-helix domain-containing protein
						STER_RS09410	hypothetical protein
						STER_RS09415	ABC transporter ATP-binding protein
						STER_RS09420	MutR family transcriptional regulator
						STER_RS09425	radical SAM protein
						STER_RS09430	ABC transporter ATP-binding protein
						STER_RS09435	XRE family transcriptional regulator
						STER_RS10790	hypothetical protein
						STER_RS10795	hypothetical protein
						STER_RS09450	DUF3173 domain-containing protein
LMG 18311	1	13260	100771	114031	31.8	STU_RS19020	transcriptional regulator
						STU_RS10080	pseudo
						STU_RS10085	2-dehydropantoate 2-reductase
						STU_RS10090	50S ribosomal protein L13
						STU_RS10095	30S ribosomal protein S9
						STU_RS19025	hypothetical protein
						STU_RS19030	pseudo
						STU_RS10100	helix-turn-helix transcriptional regulator
						STU_RS10105	hypothetical protein
						STU_RS10110	lantibiotic biosynthesis protein
						STU_RS10115	lantibiotic biosynthesis protein
						STU_RS10120	pseudo
						STU_RS10125	pseudo
						STU_RS10130	integrase
						STU_RS10135	Fis family transcriptional regulator
						STU_RS10140	pseudo
	2	5652	664335	669987	30.3	STU_RS13015	type I restriction endonuclease subunit R
						STU_RS13020	hypothetical protein
						STU_RS13025	hypothetical protein
						STU_RS13030	restriction endonuclease subunit S
						STU_RS13035	NTPase
	3	15660	770113	785773	37.7	STU_RS13555	cold-shock protein
						STU_RS13560	cold-shock protein
						STU_RS13565	IS256 family transposase
						STU_RS13570	copper-translocating P-type ATPase
						STU_RS13575	pseudo
						STU_RS13580	type I restriction endonuclease subunit R
						STU_RS19315	hypothetical protein
						STU_RS13585	cysteine synthase family protein
						STU_RS13590	cystathionine gamma-synthase
						STU_RS13595	serine acetyltransferase
						STU_RS19320	pseudo
						STU_RS13600	IS256 family transposase
						STU_RS19325	pseudo
						STU_RS19330	pseudo
						STU_RS13615	type I restriction-modification system methyltransferase subunit, truncated
						STU_RS19335	pseudo
						STU_RS13620	sugar transporter
						STU_RS19340	pseudo
						STU_RS13625	type I restriction-modification system subunit R
	4	6263	833745	840008	30.1	STU_RS13870	hypothetical protein
						STU_RS13875	XRE family transcriptional regulator
						STU_RS13880	MutR family transcriptional regulator
						STU_RS13885	Fe-S oxidoreductase
						STU_RS13890	radical SAM protein
						STU_RS13895	agmatinase
						STU_RS13900	MFS transporter
	5	10849	965123	975972	30.1	STU_RS14555	hypothetical protein
						STU_RS14560	exopolysaccharide biosynthesis protein
						STU_RS14565	exopolysaccharide biosynthesis protein
						STU_RS14570	alpha-1,2-fucosyltransferase
						STU_RS14575	exopolysaccharide biosynthesis protein
						STU_RS18955	acyltransferase
						STU_RS14585	hypothetical protein
						STU_RS14590	exopolysaccharide biosynthesis protein, glycosyltransferase
						STU_RS14595	hypothetical protein
						STU_RS18960	hypothetical protein
						STU_RS18965	glycosyltransferase family 2 protein
						STU_RS14605	polysaccharide pyruvyl transferase family protein
						STU_RS19480	hypothetical protein
						STU_RS14610	serine acetyltransferase
						STU_RS14615	multidrug MFS transporter
						STU_RS14620	UDP-N-acetylglucosamine--LPS N-acetylglucosamine transferase
	6	4591	1328986	1333577	32.8	STU_RS16390	hypothetical protein
						STU_RS16395	hypothetical protein
						STU_RS16400	transcriptional regulator
						STU_RS16405	hypothetical protein
						STU_RS16410	helix-turn-helix domain-containing protein
						STU_RS16415	radical SAM/SPASM domain-containing protein
	7	10513	1467717	1478230	40.5	STU_RS17135	hypothetical protein
						STU_RS17140	DNA polymerase IV
						STU_RS17145	formate C-acetyltransferase
						STU_RS17150	carbonate dehydratase
						STU_RS17155	GNAT family N-acetyltransferase
						STU_RS17160	pseudo
						STU_RS17165	type I restriction-modification system subunit S
						STU_RS18970	pseudo
						STU_RS17180	DNA recombinase
						STU_RS17185	hypothetical protein
						STU_RS17190	iron export ABC transporter permease subunit FetB
						STU_RS17195	putrescine/spermidine ABC transporter ATP-binding protein
						STU_RS17200	hypothetical protein
						STU_RS17205	serine hydrolase
	8	13572	1585316	1598888	38.1	STU_RS17705	type I glutamate--ammonia ligase
						STU_RS17710	MerR family transcriptional regulator
						STU_RS17715	aromatic acid exporter family protein
						STU_RS19735	pseudo
						STU_RS17725	phosphoglycerate kinase
						STU_RS17730	pseudo
						STU_RS19740	pseudo
						STU_RS17750	type I glyceraldehyde-3-phosphate dehydrogenase
						STU_RS17755	elongation factor G
						STU_RS17760	30S ribosomal protein S7
						STU_RS17765	30S ribosomal protein S12
						STU_RS17770	IS30 family transposase
						STU_RS17775	pur operon repressor
	9	36887	1694861	1731745	35.9	STU_RS18320	glutamate--cysteine ligase
						STU_RS18325	glutamate--cysteine ligase
						STU_RS18330	hypothetical protein
						STU_RS18335	helix-turn-helix domain-containing protein
						STU_RS18340	IS30 family transposase
						STU_RS18345	50S ribosomal protein L17
						STU_RS18350	DNA-directed RNA polymerase subunit alpha
						STU_RS18355	30S ribosomal protein S11
						STU_RS18360	30S ribosomal protein S13
						STU_RS19790	50S ribosomal protein L36
						STU_RS18365	translation initiation factor IF-1
						STU_RS18370	adenylate kinase
						STU_RS18375	preprotein translocase subunit SecY
						STU_RS18380	50S ribosomal protein L15
						STU_RS18385	50S ribosomal protein L30
						STU_RS18390	30S ribosomal protein S5
						STU_RS18395	50S ribosomal protein L18
						STU_RS18400	50S ribosomal protein L6
						STU_RS18405	30S ribosomal protein S8
						rpsN	30S ribosomal protein S14 type Z
						STU_RS18415	50S ribosomal protein L5
						STU_RS18420	50S ribosomal protein L24
						STU_RS18425	50S ribosomal protein L14
						STU_RS18430	30S ribosomal protein S17
						STU_RS18435	50S ribosomal protein L29
						STU_RS18440	50S ribosomal protein L16
						STU_RS18445	30S ribosomal protein S3
						STU_RS18450	50S ribosomal protein L22
						STU_RS18455	30S ribosomal protein S19
						STU_RS18460	50S ribosomal protein L2
						STU_RS18465	50S ribosomal protein L23
						STU_RS18470	50S ribosomal protein L4
						STU_RS18475	50S ribosomal protein L3
						STU_RS18480	30S ribosomal protein S10
						STU_RS18485	Holliday junction branch migration DNA helicase RuvB
						STU_RS18490	acetyltransferase
						STU_RS18495	membrane protein
						STU_RS18500	low molecular weight phosphotyrosine protein phosphatase
						STU_RS18505	adenylosuccinate synthetase
						STU_RS18510	DNA topology modulation protein FlaR
						STU_RS18515	hypothetical protein
						STU_RS18520	IS256 family transposase
						STU_RS18525	helix-turn-helix domain-containing protein
						STU_RS18530	hypothetical protein
						STU_RS18535	ABC transporter ATP-binding protein
						STU_RS18540	MutR family transcriptional regulator
						STU_RS18545	radical SAM protein
						STU_RS18550	ABC transporter ATP-binding protein
						STU_RS18560	replication initiation protein
						STU_RS18565	DUF3173 domain-containing protein
	10	8296	1753765	1762061	35.1	STU_RS18710	IS30 family transposase
						STU_RS18715	Asp23/Gls24 family envelope stress response protein
						STU_RS18720	CsbD family protein
						STU_RS18725	NUDIX domain-containing protein
						STU_RS19815	PadR family transcriptional regulator
						STU_RS19820	PadR family transcriptional regulator
						STU_RS18735	hypothetical protein
						STU_RS18740	hypothetical protein
						STU_RS18745	pseudo
						STU_RS18750	TetR/AcrR family transcriptional regulator
MN-BM-A01	1	18149	175718	193867	37.9	AMD33_RS00970	acyl carrier protein
						AMD33_RS00975	enoyl-[acyl-carrier-protein] reductase FabK
						AMD33_RS00980	[acyl-carrier-protein] S-malonyltransferase
						AMD33_RS00985	3-oxoacyl-[acyl-carrier-protein] reductase
						AMD33_RS00990	beta-ketoacyl-[acyl-carrier-protein] synthase II
						AMD33_RS00995	acetyl-CoA carboxylase biotin carboxyl carrier protein
						AMD33_RS01000	beta-hydroxyacyl-ACP dehydratase
						AMD33_RS01005	acetyl-CoA carboxylase biotin carboxylase subunit
						AMD33_RS01010	acetyl-CoA carboxylase carboxyltransferase subunit beta
						AMD33_RS01015	acetyl-CoA carboxylase carboxyl transferase subunit alpha
						AMD33_RS01020	S-ribosylhomocysteine lyase
						AMD33_RS09975	type I restriction endonuclease subunit S
						AMD33_RS09980	pseudo
						AMD33_RS01025	IS6 family transposase
						AMD33_RS01030	hypothetical protein
						AMD33_RS01035	DUF3114 domain-containing protein
						AMD33_RS01040	pseudo
						AMD33_RS01045	ABC transporter ATP-binding protein
						AMD33_RS01050	pseudo
						AMD33_RS01055	helix-turn-helix domain-containing protein
						AMD33_RS01060	pseudo
						AMD33_RS01065	IS3 family transposase
	2	6526	543441	549967	36.7	AMD33_RS02820	hypothetical protein
						AMD33_RS02825	virulence-associated protein E
						AMD33_RS02830	hypothetical protein
						AMD33_RS02835	hypothetical protein
						AMD33_RS02840	hypothetical protein
						AMD33_RS02845	hypothetical protein
						AMD33_RS02850	hypothetical protein
						AMD33_RS02855	hypothetical protein
						AMD33_RS02860	hypothetical protein
						AMD33_RS02865	XRE family transcriptional regulator
						AMD33_RS02870	XRE family transcriptional regulator
						AMD33_RS02875	site-specific integrase
	3	23694	614875	638569	35.2	AMD33_RS03220	UDP-galactopyranose mutase
						AMD33_RS03225	glycosyl transferase
						AMD33_RS03230	glycosyltransferase family 2 protein
						AMD33_RS03235	hypothetical protein
						AMD33_RS03240	hypothetical protein
						AMD33_RS03245	NAD(P)-dependent oxidoreductase
						AMD33_RS03250	pseudo
						AMD33_RS03255	glycosyltransferase family 2 protein
						AMD33_RS03260	glycosyltransferase family 2 protein
						AMD33_RS03265	hypothetical protein
						AMD33_RS03270	hypothetical protein
						AMD33_RS03275	pseudo
						AMD33_RS03280	hypothetical protein
						AMD33_RS10140	pseudo
						AMD33_RS03285	exopolysaccharide biosynthesis protein
						AMD33_RS03290	LytR family transcriptional regulator
						AMD33_RS10145	pseudo
						AMD33_RS03300	IS3 family transposase
						AMD33_RS03305	IS6-like element ISS1N family transposase
						AMD33_RS03310	VanZ family protein
						AMD33_RS03315	IS5-like element IS1194 family transposase
						AMD33_RS03320	pseudo
						AMD33_RS03325	hypothetical protein
						AMD33_RS10150	pseudo
						AMD33_RS03330	hypothetical protein
						AMD33_RS03335	glycosyltransferase family 2 protein
						AMD33_RS10155	pseudo
						AMD33_RS03350	IS3 family transposase
	4	4411	796536	800947	42.9	AMD33_RS04185	serine acetyltransferase
						AMD33_RS04190	cystathionine gamma-synthase
						AMD33_RS04195	cysteine synthase family protein
[truncated: 1,478 more rows]

## Sheet: TABLE S12B
Supplementary Table S12B. Potential donors of genomic islands (Gis) identified in the 23 S. thermophilus strains by IslandViewer 4*
Strain	GI	size	start	end	GC %	best blastn hit (excluding same species)	Query Cover (%)	E-value	Identity (%)	Note
ASCC 1275	10	5605	1391298	1396903	26.44	Streptococcus mitis	86	0	97	this is a common GI among strains presented in column A
DGCC 7710	8	5607	1204419	1210026	26.43	Streptococcus mitis	86	0	97
GABA	9	5607	1209343	1214950	26.43	Streptococcus mitis	86	0	97
JIM 8232	8	5607	1285617	1291224	26.5	Streptococcus mitis	86	0	97
KLDS 3.1003	10	5607	1832431	1838038	26.5	Streptococcus mitis	86	0	97
KLDS SM	4	5607	516264	521871	26.4	Streptococcus mitis	86	0	97
LMD-9	6	5607	1203277	1208884	26.4	Streptococcus mitis	86	0	97
MN-BM-A02	9	5607	1201043	1206650	26.4	Streptococcus mitis	86	0	97
ND07	10	4400	1457288	1461688	26.1	Streptococcus mitis	83	0	97
SMQ-301	6	5607	1215056	1220663	26.4	Streptococcus mitis	86	0	97
ST3	4	5607	1224942	1230549	26.4	Streptococcus mitis	86	0	97
GABA	8	4426	1048971	1053397	38.99	Streptococcus equinus	99	0	94	this is a common GI among strains presented in column A
LMD-9	5	4426	1043027	1047453	38.9	Streptococcus equinus	99	0	94
SMQ-301	5	4426	1052393	1056819	38.9	Streptococcus equinus	99	0	94
EPS	5	4333	951757	956090	40.29	Streptococcus equi subsp. zooepidemicus	87	0	95	this is a common GI among strains presented in column A
S9	2	4109	126095	130204	40.3	Streptococcus equi subsp. zooepidemicus	87	0	95
APC151	8	11868	1150322	1162190	32.17	Streptococcus dysgalactiae subsp. equisimilis	85	0	93	this is a common GI among strains presented in column A
ASCC 1275	3	13289	289525	302814	32.98	Streptococcus dysgalactiae subsp. equisimilis	77	0	93
CNRZ1066	1	14523	99677	114200	32.46	Streptococcus dysgalactiae subsp. equisimilis	77	0	92
CS8	6	19736	792107	811843	33.99	Streptococcus dysgalactiae subsp. equisimilis	72	0	92
DGCC 7710	1	12728	101144	113872	32.25	Streptococcus dysgalactiae subsp. equisimilis	80	0	93
EPS	1	9190	120757	129947	30.11	Streptococcus dysgalactiae subsp. equisimilis	86	0	93
GABA	1	11221	101513	112734	32.1	Streptococcus dysgalactiae subsp. equisimilis	90	0	93
KLDS SM	10	13289	1262534	1275823	32.9	Streptococcus dysgalactiae subsp. equisimilis	77	0	93
LMG 18311	1	13260	100771	114031	31.8	Streptococcus dysgalactiae subsp. equisimilis	76	0	92
MN-BM-A01	10	7918	1767123	1775041	30.1	Streptococcus dysgalactiae subsp. equisimilis	99	0	94
MN-BM-A02	2	13289	99521	112810	32.9	Streptococcus dysgalactiae subsp. equisimilis	77	0	93
MN-ZLW-002	2	7919	105020	112939	30.1	Streptococcus dysgalactiae subsp. equisimilis	99	0	94
ND03	1	11869	106486	118355	32.1	Streptococcus dysgalactiae subsp. equisimilis	85	0	93
ND07	4	15795	699018	714813	33.4	Streptococcus dysgalactiae subsp. equisimilis	75	0	93
S9	6	19736	813720	833456	34	Streptococcus dysgalactiae subsp. equisimilis	72	0	92
LMG 18311	8	13572	1585316	1598888	38.1	Streptococcus equinus	86	0	95	this is a common GI among strains presented in column A
MN-BM-A01	6	10188	1443892	1454080	39.3	Streptococcus equinus	94	0	95
MN-ZLW-002	8	10188	1630277	1640465	39.3	Streptococcus equinus	94	0	95
DGCC 7710	11	4070	1738747	1742817	38.45	Lactococcus lactis subsp. lactis bv. diacetylactis plasmid pLd7/Lactococcus lactis subsp. lactis plasmid p229C	100	0	98	this is a common GI among strains presented in column A
KLDS SM	6	4070	1050630	1054700	38.4	Lactococcus lactis subsp. lactis bv. diacetylactis plasmid pLd7/Lactococcus lactis subsp. lactis plasmid p229C	100	0	98
MN-BM-A02	11	4070	1735404	1739474	38.4	Lactococcus lactis subsp. lactis bv. diacetylactis plasmid pLd7/Lactococcus lactis subsp. lactis plasmid p229C	100	0	98
ND07	8	4070	924460	928530	38.4	Lactococcus lactis subsp. lactis bv. diacetylactis plasmid pLd7/Lactococcus lactis subsp. lactis plasmid p229C	100	0	98
MN-BM-A01	4	4411	796536	800947	42.9	Lactobacillus casei plasmid pBD-II / plasmid pLC2W	99	0	98	this is a common GI among strains presented in column A
MN-ZLW-002	6	4411	982889	987300	42.9	Lactobacillus casei plasmid pBD-II / plasmid pLC2W	99	0	98
MN-BM-A01	9	26007	1678515	1704522	42	Streptococcus sp.	96	0	94	this is a common GI among strains presented in column A
MN-ZLW-002	1	26008	16411	42419	42	Streptococcus sp.	96	0	94
ND03	10	7580	1761323	1768903	34.8	Streptococcus parasanguinis	85	0	94
LMD-9	9	28974	1710761	1739735	40.9	Streptococcus equinus	99	0	92
NCTC12958	16	6025	1720856	1726881	41	Leuconostoc gelidum subsp. gasicomitatum plasmid 1	71	0	95
KLDS 3.1003	5	17978	1209205	1227183	39.1	Streptococcus suis	89	0	97
NCTC12958	3	10508	185061	195569	37.1	Streptococcus pneumoniae	93	0	91
ACA-DC 2	8	4150	1249165	1253315	32.04	Streptococcus equinus	100	0	94	unique
B59671	3	4173	560018	564191	40.64	Streptococcus sp.	99	0	92	unique
GABA	3	14916	509953	524869	45.15	Streptococcus macedonicus	100	0	99	unique
GABA	6	4668	895089	899757	33.61	Streptococcus infantarius subsp. infantarius	73	0	99	unique
JIM 8232	7	8390	1193475	1201865	41.6	Streptococcus equinus	98	0	92	unique
JIM 8232	10	6193	1494953	1501146	33.3	Streptococcus equinus	100	0	99	unique
NCTC12958	2	6696	113975	120671	30.7	Streptococcus gordonii	100	0	99	unique
NCTC12958	4	5047	208223	213270	38.9	Streptococcus suis	99	0	96	unique
NCTC12958	6	4635	598724	603359	42.9	Streptococcus macedonicus	100	0	95	unique
NCTC12958	7	5906	603419	609325	41.7	Streptococcus agalactiae	89	0	95	unique
NCTC12958	9	38494	726278	764772	40.5	Streptococcus phage 20617	100	0	99	unique
NCTC12958	14	8397	1429880	1438277	37.3	Streptococcus sp.	85	0	93	unique
NCTC12958	19	23933	1840027	1863960	38.9	Streptococcus suis	94	0	95	unique
NCTC12958	21	5730	1985007	1990737	32.6	Streptococcus gallolyticus	99	0	99	unique
* Potential donors have been identified after blastn analysis (only results with > 70% query coverage and > 90% identity are presented)
